# Supplementary material for: Transcriptome disclosure of hormones inducing stigma exsertion in Nicotiana tabacum by corolla shortening
Source: BMC Genomics. 2024 Mar 28;25:320. doi: 10.1186/s12864-024-10195-4 (PMC10976690; doi:10.1186/s12864-024-10195-4)
Supplement: Supplementary file 2 — Supplementary Material 2 [file 12864_2024_10195_MOESM2_ESM.xlsx]

## Sheet: 338a
Table S2 List of the 338 differentially expressed genes
Gene_ID	FPKM									A3C_vs_E3C FDR	A3C_vs_E3C log2FC	A3C_vs_E3C regulated	B3C_vs_E3C FDR	B3C_vs_E3C log2FC	B3C_vs_E3C regulated	Annotation
	A3C-1	A3C-2	A3C-3	B3C-1	B3C-2	B3C-3	E3C-1	E3C-2	E3C-3							COG_class_annotation	GO_annotation	KEGG_annotation	KOG_class_annotation	Pfam_annotation	Swiss_Prot_annotation	eggNOG_class_annotation	NR_annotation
newGene_10241	36.7061	37.6664	50.3415	46.6387	32.5847	27.7145	144.704	129.129	118.974	7.29e-21	1.53619	up	6.81e-16	1.67767	up	--	--	--	--	--	--	--	uncharacterized protein LOC104102567 [Nicotiana tomentosiformis]
newGene_10908	0.952163	0.636442	0.886177	1.49819	2.32637	1.5996	0.293479	0.238047	0.22931	0.000403191	-1.12214	down	5.03e-12	-2.19464	down	--	Biological Process: cutin biosynthetic process (GO:0010143);; Cellular Component: membrane (GO:0016020);; Cellular Component: integral component of membrane (GO:0016021);; Molecular Function: phosphatase activity (GO:0016791);; Molecular Function: glycerol-3-phosphate 2-O-acyltransferase activity (GO:0090447);;	K13508|8.7e-230|nto:104098396|K13508 glycerol-3-phosphate acyltransferase [EC:2.3.1.15 2.3.1.198] | (RefSeq) glycerol-3-phosphate acyltransferase 1-like	--	haloacid dehalogenase-like hydrolase	Glycerol-3-phosphate acyltransferase 1 OS=Arabidopsis thaliana OX=3702 GN=GPAT1 PE=1 SV=1	Lipid transport and metabolism	glycerol-3-phosphate acyltransferase 1-like [Nicotiana tomentosiformis]
newGene_11696	1.76727	1.4466	2.22126	0.758913	0.768783	0.609249	4.01424	6.04529	3.83045	0.00100182	1.0314	up	5.52e-10	2.10283	up	--	Molecular Function: DNA binding (GO:0003677);; Molecular Function: transcription coactivator activity (GO:0003713);; Cellular Component: nucleus (GO:0005634);; Cellular Component: transcription factor complex (GO:0005667);; Biological Process: positive regulation of transcription initiation from RNA polymerase II promoter (GO:0060261);;	--	Transcription	Transcriptional Coactivator p15 (PC4)	RNA polymerase II transcriptional coactivator KIWI OS=Arabidopsis thaliana OX=3702 GN=KIWI PE=1 SV=1	Transcription	PREDICTED: RNA polymerase II transcriptional coactivator KIWI-like [Nicotiana tabacum]
newGene_12078	0.638198	0.837986	0.849391	0.92022	0.645806	0.942442	2.34834	2.03324	2.1242	3.61e-07	1.22774	up	4.08e-06	1.11378	up	--	--	--	--	--	--	--	--
newGene_12292	1.28421	1.55698	1.14791	1.21384	0.914236	1.67832	0.650508	0.240203	0.106877	0.00537042	-1.05891	down	0.00594931	-1.31497	down	--	--	--	--	--	--	--	PREDICTED: uncharacterized protein LOC104231132 [Nicotiana sylvestris]
newGene_12485	0.062768	0.354992	0.314887	0.154498	0.123795	0.678633	2.09508	1.79606	1.2198	0.000106296	1.38748	up	0.000853567	1.54188	up	--	Molecular Function: zinc ion binding (GO:0008270);; Cellular Component: integral component of membrane (GO:0016021);;	--	--	--	--	Function unknown	hypothetical protein A4A49_63053 [Nicotiana attenuata]
newGene_13282	14.5148	21.0208	30.1101	29.2461	33.183	19.6122	6.00074	8.16995	9.18594	4.75e-07	-1.25995	down	5.48e-12	-1.75012	down	--	Cellular Component: cellular_component (GO:0005575);; Cellular Component: cell wall (GO:0005618);; Cellular Component: cell (GO:0005623);; Cellular Component: external encapsulating structure (GO:0030312);; Cellular Component: cell part (GO:0044464);; Cellular Component: cell periphery (GO:0071944);;	K03860|1.1e-11|nnu:104608881|K03860 phosphatidylinositol N-acetylglucosaminyltransferase subunit Q | (RefSeq) N-acetylglucosaminyl-phosphatidylinositol biosynthetic protein gpi1-like	--	Gibberellin regulated protein	Snakin-1 OS=Solanum tuberosum OX=4113 GN=SN1 PE=1 SV=1	Posttranslational modification, protein turnover, chaperones	PREDICTED: snakin-1 [Nicotiana sylvestris]
newGene_14548	2.02061	2.5251	2.70376	1.44637	2.55391	2.13196	0.818733	0.746626	0.895529	0.000798398	-1.10579	down	0.00500537	-1.12205	down	--	--	--	--	--	--	--	--
newGene_14595	2.52564	0.981071	1.64913	1.18808	1.56952	2.49579	0.224933	0.569678	0.508241	0.00121028	-1.17468	down	0.000106927	-1.57539	down	--	Biological Process: oligopeptide transport (GO:0006857);; Biological Process: response to nitrate (GO:0010167);; Molecular Function: nitrate transmembrane transporter activity (GO:0015112);; Cellular Component: integral component of membrane (GO:0016021);;	K14638|2.1e-42|aof:109835602|K14638 solute carrier family 15 (peptide/histidine transporter), member 3/4 | (RefSeq) protein NRT1/ PTR FAMILY 6.4	Amino acid transport and metabolism	POT family	Protein NRT1/ PTR FAMILY 6.3 OS=Arabidopsis thaliana OX=3702 GN=NPF6.3 PE=1 SV=1	Inorganic ion transport and metabolism	PREDICTED: protein NRT1/ PTR FAMILY 6.3-like [Nicotiana sylvestris]
newGene_14720	3.60417	3.83497	5.40733	4.32597	3.2569	3.79706	0	0	0	2.46e-61	-4.59768	down	2.71e-52	-5.44297	down	--	--	K09338|5.5e-09|nto:104094158|K09338 homeobox-leucine zipper protein | (RefSeq) homeobox-leucine zipper protein HAT22-like	--	--	--	Function unknown	PREDICTED: uncharacterized protein LOC107822987 [Nicotiana tabacum]
newGene_16641	15.3168	8.46929	10.5635	9.92439	8.83481	9.75851	6.13454	3.92027	4.10943	0.000123721	-1.0578	down	4.54e-05	-1.02046	down	--	--	--	--	Plant mobile domain	--	--	PREDICTED: uncharacterized protein LOC107791673 [Nicotiana tabacum]
newGene_16752	0	0	0	0.138879	0	0	1.8441	2.80978	2.9893	6.32e-26	3.25206	up	0.00555974	1.33867	up	--	--	--	--	--	--	--	--
newGene_16753	0.153431	0.109019	0	0.133175	0	0.12064	2.79323	1.73122	0.959011	5.12e-08	1.86727	up	3.39e-08	2.43471	up	--	--	K08900|2.4e-06|han:110906179|K08900 mitochondrial chaperone BCS1 | (RefSeq) AAA-ATPase At3g50940-like	--	Domain associated at C-terminal with AAA	--	--	protein hyper-sensitivity-related 4, partial [Nicotiana attenuata]
newGene_1779	0.143702	0	0.093878	0	0	0	1.04103	0.913193	0.86592	5.79e-06	1.59408	up	1.9e-13	3.18023	up	--	Molecular Function: DNA binding (GO:0003677);;	--	--	BED zinc finger	--	Replication, recombination and repair	PREDICTED: zinc finger BED domain-containing protein RICESLEEPER 2-like, partial [Nicotiana attenuata]
newGene_18703	3.27287	3.29998	4.54307	3.50878	3.65957	3.33218	1.18381	1.09445	1.69236	0.000176561	-1.13756	down	2.74e-05	-1.30515	down	--	Molecular Function: fatty acid binding (GO:0005504);; Biological Process: systemic acquired resistance (GO:0009627);;	--	--	Probable lipid transfer	--	Function unknown	PREDICTED: non-specific lipid-transfer protein 1 [Nicotiana sylvestris]
newGene_19109	4.23062	2.62629	1.75305	4.88672	5.27431	3.98894	0.706391	0.808036	0.487996	9.5e-06	-1.44754	down	1.61e-19	-2.56417	down	--	Molecular Function: UDP-glycosyltransferase activity (GO:0008194);; Cellular Component: intracellular membrane-bounded organelle (GO:0043231);;	K13496|5.9e-152|nta:107795159|K13496 UDP-glucosyltransferase 73C [EC:2.4.1.-] | (RefSeq) UDP-glycosyltransferase 73C3-like	Carbohydrate transport and metabolism;; Energy production and conversion	UDP-glucoronosyl and UDP-glucosyl transferase	UDP-glycosyltransferase 73C4 OS=Solanum lycopersicum OX=4081 GN=UGT73C4 PE=2 SV=1	--	PREDICTED: UDP-glycosyltransferase 73C3-like [Nicotiana tabacum]
newGene_19305	0.864497	0.71588	0.554931	0.419744	0.49681	0.73997	2.05126	2.16304	2.03595	1.32e-05	1.19759	up	1.89e-08	1.54889	up	--	--	K14318|2.0e-15|aof:109831087|K14318 nuclear pore complex protein Nup88 | (RefSeq) LOW QUALITY PROTEIN: nuclear pore complex protein NUP88	Replication, recombination and repair	DDE superfamily endonuclease	--	Replication, recombination and repair	putative nuclease HARBI1 [Solanum lycopersicum]
newGene_19342	3.09742	5.76339	4.42224	3.39727	2.69371	3.4778	9.02873	8.66502	11.4307	3.84e-06	1.0082	up	4.6e-17	1.44747	up	--	--	--	--	--	--	--	--
newGene_19830	0	0	0	0	0	0	1.54309	2.47381	2.0731	6.24e-33	3.59363	up	4.16e-31	4.493	up	--	--	K16613|4.3e-37|nau:109224355|K16613 ornithine decarboxylase antizyme 2 | (RefSeq) uncharacterized protein LOC109224355	General function prediction only	gag-polypeptide of LTR copia-type	--	Replication, recombination and repair	PREDICTED: uncharacterized protein LOC107822148, partial [Nicotiana tabacum]
newGene_21128	1.29297	2.03129	2.69638	3.96187	1.98702	1.19822	6.66103	6.15801	7.20106	8.06e-12	1.49829	up	0.000719974	1.17394	up	--	--	--	--	--	--	--	PREDICTED: geraniol 8-hydroxylase-like [Nicotiana attenuata]
newGene_21689	6.93769	6.87929	6.89596	6.81948	2.91556	5.38682	1.04704	0.591392	1.25174	2.81e-21	-2.30415	down	4.41e-09	-2.01424	down	--	Molecular Function: protein dimerization activity (GO:0046983);;	--	--	--	Transcription factor UPBEAT1 OS=Arabidopsis thaliana OX=3702 GN=UPB1 PE=2 SV=1	Function unknown	transcription factor upbeat1 [Nicotiana attenuata]
newGene_21976	15.6384	8.05965	7.28679	10.8787	11.9572	12.9075	34.2228	33.0426	21.1136	0.000111611	1.16076	up	7.24e-05	1.09465	up	--	Molecular Function: magnesium ion binding (GO:0000287);; Molecular Function: terpene synthase activity (GO:0010333);;	K21925|3.5e-22|sot:102591915|K21925 (-)-camphene/tricyclene/(4S)-limonene/myrcene synthase [EC:4.2.3.117 4.2.3.105 4.2.3.16 4.2.3.15] | (RefSeq) (-)-camphene/tricyclene synthase, chloroplastic	--	Terpene synthase family, metal binding domain	(R)-linalool synthase TPS5, chloroplastic OS=Solanum lycopersicum OX=4081 GN=TPS5 PE=1 SV=1	Function unknown	(R)-linalool synthase TPS5, chloroplastic-like [Nicotiana tomentosiformis]
newGene_24905	2.82924	3.67667	3.65412	2.14553	3.90654	3.6653	7.70578	8.2151	7.6334	5.64e-06	1.03647	up	0.000336785	1.01824	up	--	Molecular Function: inorganic anion exchanger activity (GO:0005452);; Cellular Component: integral component of membrane (GO:0016021);;	K24194|7.0e-30|nta:107783984|K24194 boron transporter | (RefSeq) boron transporter 4-like	Inorganic ion transport and metabolism	HCO3- transporter family	Putative boron transporter 5 OS=Arabidopsis thaliana OX=3702 GN=BOR5 PE=3 SV=1	Inorganic ion transport and metabolism	PREDICTED: boron transporter 4-like isoform X2 [Nicotiana tabacum]
newGene_25196	0.86495	0.672029	1.13488	0.610649	0.831652	0.962439	0.293487	0.141177	0	0.00209073	-1.15483	down	0.00463819	-1.41232	down	--	Cellular Component: integral component of membrane (GO:0016021);;	--	Function unknown	Domain of unknown function (DUF4149)	--	Function unknown	uncharacterized protein LOC104088327 [Nicotiana tomentosiformis]
newGene_2614	0.378015	0.567438	1.48483	0.155497	0.636318	0.41095	2.42921	5.00212	5.5959	0.000266666	1.31393	up	4.93e-07	2.12425	up	--	Molecular Function: calcium ion binding (GO:0005509);;	K13448|2.8e-10|dct:110114818|K13448 calcium-binding protein CML | (RefSeq) calmodulin-like protein 1	--	EF hand	--	Signal transduction mechanisms	hypothetical protein A4A49_00315 [Nicotiana attenuata]
newGene_26307	4.14793	4.37576	6.24482	3.8683	2.26638	2.63898	1.4916	1.11274	1.19973	7.64e-18	-1.73764	down	1.69e-06	-1.19088	down	Secondary metabolites biosynthesis, transport and catabolism	Molecular Function: diacylglycerol O-acyltransferase activity (GO:0004144);; Cellular Component: plasma membrane (GO:0005886);; Cellular Component: integral component of membrane (GO:0016021);; Biological Process: triglyceride biosynthetic process (GO:0019432);; Molecular Function: long-chain-alcohol O-fatty-acyltransferase activity (GO:0047196);;	K15406|8.8e-96|bna:106451554|K15406 wax-ester synthase / diacylglycerol O-acyltransferase [EC:2.3.1.75 2.3.1.20] | (RefSeq) O-acyltransferase WSD1	--	WS/DGAT C-terminal domain	O-acyltransferase WSD1 OS=Arabidopsis thaliana OX=3702 GN=WSD1 PE=2 SV=1	Function unknown	O-acyltransferase WSD1-like [Nicotiana tomentosiformis]
newGene_26583	2.38293	2.06328	2.18024	1.95829	2.32942	3.32881	0.77137	0.888969	0.863385	0.000539975	-1.02187	down	1.56e-05	-1.38537	down	--	--	--	--	PAR1 protein	--	Function unknown	PREDICTED: uncharacterized protein LOC107767557 [Nicotiana tabacum]
newGene_26641	5.17305	2.80183	2.86282	4.92345	3.26639	2.43316	8.68443	8.17586	12.7565	0.000470103	1.08853	up	0.000509428	1.17363	up	--	Molecular Function: monooxygenase activity (GO:0004497);; Molecular Function: iron ion binding (GO:0005506);; Biological Process: multicellular organism development (GO:0007275);; Biological Process: brassinosteroid homeostasis (GO:0010268);; Biological Process: sterol metabolic process (GO:0016125);; Biological Process: brassinosteroid biosynthetic process (GO:0016132);; Molecular Function: oxid…	K07437|1.4e-11|qsu:112027775|K07437 cytochrome P450 family 26 subfamily A | (RefSeq) cytochrome P450 87A3-like	Secondary metabolites biosynthesis, transport and catabolism;; Lipid transport and metabolism	Cytochrome P450	Abietadienol/abietadienal oxidase OS=Pinus taeda OX=3352 GN=CYP720B1 PE=1 SV=1	Secondary metabolites biosynthesis, transport and catabolism	cytochrome P450 87A3-like [Nicotiana tomentosiformis]
newGene_28463	0	0	0	0	0	0	1.70779	1.51063	1.75535	1.16e-16	2.66998	up	1.43e-17	3.56855	up	--	--	--	--	--	--	--	--
newGene_29442	0.679537	0.976757	1.45365	0.285982	0.245108	0.476398	4.10058	3.34853	3.57515	2.57e-10	1.57033	up	3.94e-26	2.85875	up	--	--	--	--	--	--	--	--
newGene_30265	2.67919	2.12479	2.29475	1.87051	3.54082	2.1597	0.96566	0.807125	0.805648	2.13e-06	-1.18838	down	1.66e-05	-1.40416	down	--	--	--	--	--	--	--	--
newGene_31232	1.64249	1.53571	0.829805	1.21288	1.04754	1.56336	0.607754	0.579514	0.331524	0.000946732	-1.05625	down	7.28e-05	-1.24816	down		Molecular Function: protein serine/threonine kinase activity (GO:0004674);; Molecular Function: ATP binding (GO:0005524);; Cellular Component: integral component of membrane (GO:0016021);; Molecular Function: carbohydrate binding (GO:0030246);; Biological Process: recognition of pollen (GO:0048544);;	K03327|2.1e-118|cic:CICLE_v10018703mg|K03327 multidrug resistance protein, MATE family | (RefSeq) hypothetical protein	--	Protein kinase domain	G-type lectin S-receptor-like serine/threonine-protein kinase SD2-2 OS=Arabidopsis thaliana OX=3702 GN=SD22 PE=1 SV=1	Signal transduction mechanisms	PREDICTED: G-type lectin S-receptor-like serine/threonine-protein kinase SD2-2 [Nicotiana tabacum]
newGene_31921	3.46284	4.09992	6.44652	3.6504	1.38983	3.15908	74.8542	35.9086	41.5876	2.21e-32	2.83031	up	3.22e-31	3.52173	up	--	Molecular Function: catechol oxidase activity (GO:0004097);; Biological Process: pigment biosynthetic process (GO:0046148);; Molecular Function: metal ion binding (GO:0046872);;	K00422|4.8e-298|nto:104118749|K00422 polyphenol oxidase [EC:1.10.3.1] | (RefSeq) polyphenol oxidase E, chloroplastic-like	--	Common central domain of tyrosinase	Polyphenol oxidase E, chloroplastic OS=Solanum lycopersicum OX=4081 PE=3 SV=1	Energy production and conversion	polyphenol oxidase E, chloroplastic-like [Nicotiana tomentosiformis]
newGene_32546	4.61818	8.28027	11.5673	7.86803	8.99135	6.39537	17.1176	21.9533	19.2832	0.000244017	1.02549	up	1.77e-06	1.13245	up	--	Biological Process: amino acid transmembrane transport (GO:0003333);; Cellular Component: plasma membrane (GO:0005886);; Molecular Function: amino acid transmembrane transporter activity (GO:0015171);; Cellular Component: integral component of membrane (GO:0016021);;	--	Amino acid transport and metabolism	--	Amino acid permease 6 OS=Arabidopsis thaliana OX=3702 GN=AAP6 PE=1 SV=1	Amino acid transport and metabolism	PREDICTED: amino acid permease 6-like [Nicotiana sylvestris]
newGene_33067	0	0	0	0	0	0	3.75888	2.11291	3.82337	1.83e-22	3.06385	up	2.11e-22	3.96478	up	--	--	--	--	--	--	--	--
newGene_33648	1.25189	1.32302	0.543473	1.25392	0.870397	0.919094	3.65233	2.50013	2.23307	0.000890851	1.06613	up	8.79e-05	1.19511	up	--	Cellular Component: integral component of membrane (GO:0016021);; Molecular Function: protein dimerization activity (GO:0046983);;	K18328|4.1e-28|nsy:104234532|K18328 lariat debranching enzyme [EC:3.1.-.-] | (RefSeq) lariat debranching enzyme isoform X1	--	hAT family C-terminal dimerisation region	--	Function unknown	PREDICTED: uncharacterized protein LOC107804768 [Nicotiana tabacum]
newGene_35096	6.97746	7.009	11.1741	8.31915	2.44679	4.90218	2.7095	1.15652	0.839856	1.42e-09	-1.78431	down	0.00137478	-1.35933	down	Lipid transport and metabolism;; General function prediction only	Molecular Function: hydrolase activity, acting on ester bonds (GO:0016788);;	K00679|9.3e-55|cic:CICLE_v10027727mg|K00679 phospholipid:diacylglycerol acyltransferase [EC:2.3.1.158] | (RefSeq) hypothetical protein	--	GDSL-like Lipase/Acylhydrolase	GDSL esterase/lipase At5g33370 OS=Arabidopsis thaliana OX=3702 GN=At5g33370 PE=2 SV=1	Lipid transport and metabolism	PREDICTED: GDSL esterase/lipase At5g33370-like [Nicotiana tabacum]
newGene_35321	2.34812	2.59704	2.45912	2.82333	2.35853	1.28117	0	0	0	2.5e-19	-2.8634	down	2.68e-17	-3.58069	down	--	--	K12606|1.6e-23|nau:109226746|K12606 CCR4-NOT transcription complex subunit 9 | (RefSeq) cell differentiation protein RCD1 homolog	General function prediction only	--	--	Function unknown	PREDICTED: cell differentiation protein RCD1 homolog [Nicotiana sylvestris]
newGene_35811	3.23591	5.72307	4.84255	4.33145	5.12017	4.78513	8.67382	10.5709	13.8199	1.87e-06	1.10597	up	4.61e-08	1.09134	up	--	--	--	--	--	--	--	--
newGene_36012	2.60254	3.15725	6.06863	7.61802	2.77965	6.05419	0.43289	0.347581	0.423876	6.51e-10	-1.98407	down	5.77e-15	-2.85452	down	--	Cellular Component: nucleosome (GO:0000786);; Molecular Function: DNA binding (GO:0003677);; Cellular Component: nucleus (GO:0005634);; Biological Process: nucleosome assembly (GO:0006334);; Molecular Function: protein heterodimerization activity (GO:0046982);;	K11252|3.3e-64|nta:107770744|K11252 histone H2B | (RefSeq) histone H2B.2-like	Chromatin structure and dynamics	Core histone H2A/H2B/H3/H4	Histone H2B OS=Gossypium hirsutum OX=3635 GN=HIS2B PE=2 SV=3	Chromatin structure and dynamics	PREDICTED: histone H2B.2-like [Nicotiana tabacum]
newGene_37437	8.27642	2.97603	5.23679	3.56777	1.47799	5.17415	1.04477	0.410574	0.533333	3.19e-05	-1.48719	down	6.03e-07	-1.90357	down	--	Molecular Function: magnesium ion binding (GO:0000287);; Molecular Function: terpene synthase activity (GO:0010333);; Biological Process: diterpenoid biosynthetic process (GO:0016102);;	K17982|8.5e-214|sot:102599238|K17982 geranyllinalool synthase [EC:4.2.3.144] | (RefSeq) (E,E)-geranyllinalool synthase	--	Terpene synthase, N-terminal domain	S-linalool synthase OS=Clarkia breweri OX=36903 GN=LIS PE=2 SV=1	Function unknown	PREDICTED: (E,E)-geranyllinalool synthase-like [Nicotiana tabacum]
newGene_37628	0	0	0	0	0	0	0.793477	0.763164	1.02936	7.04e-39	3.83621	up	7.95e-36	4.72965	up	--	--	K10401|3.1e-06|pda:113463215|K10401 kinesin family member 18/19 | (RefSeq) uncharacterized protein LOC113463215	General function prediction only	--	--	Amino acid transport and metabolism	PREDICTED: uncharacterized protein LOC109236955 [Nicotiana attenuata]
newGene_38504	0.318421	0.458336	0.466275	0.133454	0.190795	0.167464	1.43231	1.02907	1.337	2.16e-09	1.32153	up	2.56e-23	2.47116	up	--	Molecular Function: nucleic acid binding (GO:0003676);; Biological Process: DNA integration (GO:0015074);;	K11593|2.7e-48|dct:110097550|K11593 eukaryotic translation initiation factor 2C | (RefSeq) protein argonaute 1A-like	General function prediction only	Integrase core domain	Retrovirus-related Pol polyprotein from transposon RE1 OS=Arabidopsis thaliana OX=3702 GN=RE1 PE=2 SV=1	Replication, recombination and repair	PREDICTED: uncharacterized protein LOC109236973 [Nicotiana attenuata]
newGene_39039	3.00114	5.87914	4.64137	6.5799	10.9793	10.2503	1.79533	1.97033	0.799004	0.000270237	-1.15934	down	6.93e-13	-2.29612	down	--	--	--	--	--	--	--	--
newGene_39764	0.89375	1.2219	1.21705	1.66278	1.19039	1.2305	0	0	0	4.9e-51	-4.28716	down	1.2e-53	-5.51733	down	--	--	--	--	--	--	--	--
newGene_39765	433.228	480.764	500.514	496.546	373.873	436.78	201.014	192.574	226.08	9.32e-23	-1.15325	down	4.97e-17	-1.1438	down	--	Biological Process: lipid transport (GO:0006869);; Molecular Function: lipid binding (GO:0008289);; Cellular Component: membrane (GO:0016020);;	--	--	Protease inhibitor/seed storage/LTP family	Non-specific lipid-transfer protein 1 OS=Morus nigra OX=85232 PE=1 SV=1	Carbohydrate transport and metabolism	non-specific lipid-transfer protein 1-like [Nicotiana tomentosiformis]
newGene_39784	1.22857	1.39516	1.50096	1.30151	1.04092	1.50741	0	0	0	4.06e-40	-3.88799	down	4.34e-34	-4.65708	down	--	--	--	--	--	--	--	--
newGene_41172	0.458171	0.773205	0.888245	0.299948	0.285489	0.287281	1.44283	2.0209	2.06731	0.00047381	1.06112	up	4.01e-14	2.25618	up	--	--	--	--	--	--	--	--
newGene_41463	11.5648	5.77361	4.90439	7.39165	33.7827	10.6392	2.7703	2.35847	1.41377	2.05e-06	-1.43203	down	0.000594872	-1.67863	down	--	--	--	--	--	--	--	--
newGene_41588	0.188801	0.044928	0.211188	0	0	0	0.87587	1.57156	2.00623	2.19e-10	2.00573	up	7.72e-31	4.52894	up	--	--	--	--	--	--	--	--
newGene_4182	1.85466	0.452365	2.30263	1.70015	0.630744	1.84862	5.70537	4.11117	5.95472	0.0018029	1.11334	up	3.93e-05	1.50595	up	--	--	--	--	--	--	--	--
newGene_41842	32.3663	28.2174	43.6891	24.889	14.7374	25.9359	8.00879	9.83606	8.3325	2.55e-22	-1.80931	down	1.17e-08	-1.31479	down	Posttranslational modification, protein turnover, chaperones	Cellular Component: mitochondrial matrix (GO:0005759);; Molecular Function: metal ion binding (GO:0046872);; Molecular Function: unfolded protein binding (GO:0051082);; Biological Process: chaperone mediated protein folding requiring cofactor (GO:0051085);; Molecular Function: chaperone binding (GO:0051087);;	K04078|6.3e-48|nau:109225439|K04078 chaperonin GroES | (RefSeq) 10 kDa chaperonin, mitochondrial-like	Posttranslational modification, protein turnover, chaperones	Chaperonin 10 Kd subunit	10 kDa chaperonin, mitochondrial OS=Arabidopsis thaliana OX=3702 GN=CPN10 PE=1 SV=1	Posttranslational modification, protein turnover, chaperones	PREDICTED: 10 kDa chaperonin-like [Nicotiana sylvestris]
newGene_41978	0.083654	0.076007	0.155565	0.077968	0	0.056795	2.73162	2.3856	1.91209	5.12e-13	2.32383	up	8.81e-15	3.14147	up	--	--	--	--	--	--	--	--
newGene_42228	0.520119	0.581292	0.588463	0.344178	0.229065	0.542185	3.88304	1.87041	2.38923	1.13e-13	1.84896	up	3.3e-13	2.32421	up	General function prediction only	Molecular Function: protein serine/threonine kinase activity (GO:0004674);; Molecular Function: ATP binding (GO:0005524);; Cellular Component: plasma membrane (GO:0005886);; Cellular Component: integral component of membrane (GO:0016021);; Biological Process: protein autophosphorylation (GO:0046777);;	K13420|6.7e-276|nta:107794844|K13420 LRR receptor-like serine/threonine-protein kinase FLS2 [EC:2.7.11.1] | (RefSeq) LRR receptor-like serine/threonine-protein kinase EFR	--	Leucine rich repeat	Probable LRR receptor-like serine/threonine-protein kinase At3g47570 OS=Arabidopsis thaliana OX=3702 GN=At3g47570 PE=2 SV=1	Signal transduction mechanisms	PREDICTED: LRR receptor-like serine/threonine-protein kinase EFR [Nicotiana tabacum]
newGene_42545	1.22063	1.55758	1.1677	1.72153	0.629556	0.634847	0.072405	0	0.144859	2.78e-14	-2.40265	down	8.29e-07	-2.22668	down	--	Biological Process: mitochondrial fission (GO:0000266);; Molecular Function: GTPase activity (GO:0003924);; Molecular Function: GTP binding (GO:0005525);; Cellular Component: cytoplasm (GO:0005737);; Molecular Function: microtubule binding (GO:0008017);; Cellular Component: membrane (GO:0016020);; Biological Process: organelle fission (GO:0048285);;	K01528|4.9e-38|mtr:MTR_4g030140|K01528 dynamin 1/3 [EC:3.6.5.5] | (RefSeq) dynamin-2B-like protein	Intracellular trafficking, secretion, and vesicular transport;; General function prediction only	Dynamin central region	Dynamin-related protein 1C OS=Arabidopsis thaliana OX=3702 GN=DRP1C PE=1 SV=2	Intracellular trafficking, secretion, and vesicular transport	PREDICTED: dynamin-related protein 1C [Nicotiana sylvestris]
newGene_43186	0.639988	0.458293	0.57002	0.404417	0.655002	0.385263	0.09825	0.176397	0.177187	0.000842871	-1.18066	down	0.00282469	-1.29644	down	--	--	--	--	--	--	--	PREDICTED: uncharacterized protein LOC104233301 [Nicotiana sylvestris]
newGene_43541	1.34004	1.48604	1.34961	0.402813	0.220179	1.16583	2.41245	2.96536	4.52877	0.000135435	1.02829	up	1.75e-05	1.76776	up	--	Molecular Function: UDP-glycosyltransferase activity (GO:0008194);;	K13495|8.2e-213|nto:108944579|K13495 cis-zeatin O-glucosyltransferase [EC:2.4.1.215] | (RefSeq) zeatin O-glucosyltransferase-like isoform X1	Carbohydrate transport and metabolism;; Energy production and conversion	UDP-glucoronosyl and UDP-glucosyl transferase	Zeatin O-glucosyltransferase OS=Phaseolus lunatus OX=3884 GN=ZOG1 PE=2 SV=1	--	zeatin O-glucosyltransferase-like [Nicotiana tomentosiformis]
newGene_43608	0.165515	0.136126	0.105379	0.236396	0.277699	0.283537	1.21143	1.9372	1.23055	5.53e-32	2.79873	up	3.51e-17	2.13833	up	--	Molecular Function: transcription factor activity, sequence-specific DNA binding (GO:0003700);; Cellular Component: nucleus (GO:0005634);; Molecular Function: sequence-specific DNA binding (GO:0043565);;	K16221|1.6e-25|nnu:104592127|K16221 transcription factor TCP21 (protein CCA1 HIKING EXPEDITION) | (RefSeq) transcription factor TCP7	--	TCP family transcription factor	Transcription factor TCP20 OS=Arabidopsis thaliana OX=3702 GN=TCP20 PE=1 SV=1	Transcription	PREDICTED: transcription factor TCP20-like [Nicotiana sylvestris]
newGene_45088	0.170235	0.035056	0.140203	0.138893	0.07094	0.132161	0.50408	0.428804	0.610324	0.000634942	1.24005	up	0.000376393	1.44166	up	--	--	K23280|9.4e-19|sly:101257103|K23280 rhamnogalacturonan I rhamnosyltransferase [EC:2.4.1.351] | (RefSeq) uncharacterized protein LOC101257103 isoform X1	--	--	--	Replication, recombination and repair	PREDICTED: uncharacterized protein LOC104213986 [Nicotiana sylvestris]
newGene_45428	14.5616	11.534	11.1072	10.5072	21.9487	15.6021	5.59148	5.54049	6.37482	4.22e-09	-1.01779	down	2.8e-07	-1.41978	down	--	Biological Process: response to abscisic acid (GO:0009737);;	--	--	CAP160 repeat	Low-temperature-induced 65 kDa protein OS=Arabidopsis thaliana OX=3702 GN=LTI65 PE=2 SV=2	Function unknown	PREDICTED: low-temperature-induced 65 kDa protein-like [Nicotiana sylvestris]
newGene_45778	0.213826	0.424161	0.191018	0.473281	0.303051	0.373942	1.03603	1.10407	0.87373	0.000175039	1.23814	up	0.00149855	1.12004	up	--	Cellular Component: nucleus (GO:0005634);;	K12829|2.4e-105|nta:107785564|K12829 splicing factor 3B subunit 2 | (RefSeq) splicing factor 3B subunit 2-like	RNA processing and modification	Domain of unknown function (DUF382)	--	--	hypothetical protein A4A49_27941 [Nicotiana attenuata]
newGene_4622	6.15231	2.9384	5.81825	5.63352	4.01743	3.59071	2.36625	1.35609	1.11467	6.82e-05	-1.22771	down	3.04e-05	-1.33586	down	--	Cellular Component: integral component of membrane (GO:0016021);;	--	--	--	--	--	PREDICTED: uncharacterized protein LOC107798837 [Nicotiana tabacum]
newGene_4721	0.595675	0.429646	0.53987	0.66917	0.751364	0.640847	0.082203	0.104711	0.077436	1.54e-08	-1.73196	down	7.7e-16	-2.48329	down	--	Molecular Function: nucleic acid binding (GO:0003676);; Molecular Function: alpha-mannosidase activity (GO:0004559);; Biological Process: mannose metabolic process (GO:0006013);; Molecular Function: zinc ion binding (GO:0008270);; Biological Process: DNA integration (GO:0015074);; Molecular Function: carbohydrate binding (GO:0030246);;	K01768|2.7e-22|ghi:107911085|K01768 adenylate cyclase [EC:4.6.1.1] | (RefSeq) LOW QUALITY PROTEIN: uncharacterized protein LOC107911085	General function prediction only	--	--	Replication, recombination and repair	uncharacterized protein LOC109120042 [Solanum lycopersicum]
newGene_5305	0.284343	0.33628	0.249344	0.178721	0.440973	0.326545	0.98075	0.793309	1.00041	1.55e-08	1.39814	up	0.000392413	1.2213	up	--	--	--	--	--	--	--	--
newGene_6412	0.808296	1.2699	0.680871	1.28865	1.11798	1.12486	0.370965	0.328304	0.327271	0.00153359	-1.03237	down	1.78e-08	-1.63523	down	--	Molecular Function: nucleic acid binding (GO:0003676);; Molecular Function: aspartic-type endopeptidase activity (GO:0004190);; Biological Process: DNA integration (GO:0015074);;	K16196|6.3e-37|pda:103708605|K16196 eukaryotic translation initiation factor 2-alpha kinase 4 [EC:2.7.11.1] | (RefSeq) eIF-2-alpha kinase GCN2	General function prediction only	Integrase zinc binding domain	--	Amino acid transport and metabolism	PREDICTED: uncharacterized protein LOC107820669 [Nicotiana tabacum]
newGene_6676	0.282194	1.10761	0.617561	0.521874	0.355418	0.513308	3.06834	3.00239	5.15944	5e-07	1.63128	up	2.59e-11	2.29878	up	--	--	--	--	--	--	--	--
newGene_6884	2.22618	2.78909	1.92698	3.0441	3.01825	3.00122	0.877737	0.997156	0.663547	3.5e-05	-1.17033	down	6.78e-12	-1.7541	down	--	--	--	--	--	--	--	--
newGene_6899	4.38898	2.73154	2.81272	2.17146	2.02135	2.53946	1.00887	0.408853	1.11208	5.66e-06	-1.40183	down	0.000628394	-1.21698	down	Amino acid transport and metabolism;; Coenzyme transport and metabolism	Molecular Function: branched-chain-amino-acid transaminase activity (GO:0004084);; Biological Process: branched-chain amino acid biosynthetic process (GO:0009082);; Molecular Function: L-leucine transaminase activity (GO:0052654);; Molecular Function: L-valine transaminase activity (GO:0052655);; Molecular Function: L-isoleucine transaminase activity (GO:0052656);;	K00826|6.2e-163|nsy:104246287|K00826 branched-chain amino acid aminotransferase [EC:2.6.1.42] | (RefSeq) branched-chain-amino-acid aminotransferase 2, chloroplastic-like	Amino acid transport and metabolism	Amino-transferase class IV	Branched-chain-amino-acid aminotransferase 2, chloroplastic OS=Arabidopsis thaliana OX=3702 GN=BCAT2 PE=1 SV=1	Amino acid transport and metabolism	PREDICTED: branched-chain-amino-acid aminotransferase 2, chloroplastic-like [Nicotiana sylvestris]
newGene_7079	0	0	0	0	0	0	3.12534	3.45171	2.09743	4.76e-19	2.84221	up	1.81e-19	3.73839	up	--	--	--	--	--	--	--	--
newGene_7328	1.72497	0.822435	1.50274	1.72169	2.29026	1.53454	0.545698	0.407389	0.391264	0.00351271	-1.03652	down	2.83e-07	-1.76013	down	--	Molecular Function: phosphoprotein phosphatase activity (GO:0004721);;	K17616|4.5e-19|nta:107764295|K17616 CTD small phosphatase-like protein 2 [EC:3.1.3.-] | (RefSeq) CTD small phosphatase-like protein 2	--	--	--	Transcription	PREDICTED: CTD small phosphatase-like protein 2 [Nicotiana tabacum]
newGene_7518	5.01497	5.14926	6.52579	5.3285	3.39322	3.17611	12.3151	13.8214	12.9595	2.64e-12	1.14248	up	5.9e-13	1.52228	up	--	Biological Process: response to acid chemical (GO:0001101);; Molecular Function: molecular_function (GO:0003674);; Molecular Function: enzyme inhibitor activity (GO:0004857);; Molecular Function: protein phosphatase inhibitor activity (GO:0004864);; Molecular Function: binding (GO:0005488);; Molecular Function: protein binding (GO:0005515);; Cellular Component: cellular_component (GO:0005575);; C…	K14496|6.3e-117|nsy:104236024|K14496 abscisic acid receptor PYR/PYL family | (RefSeq) abscisic acid receptor PYL4-like	--	Polyketide cyclase / dehydrase and lipid transport	Abscisic acid receptor PYL4 OS=Arabidopsis thaliana OX=3702 GN=PYL4 PE=1 SV=1	Function unknown	PREDICTED: abscisic acid receptor PYL4-like [Nicotiana sylvestris]
newGene_7839	0	0	0.047763	0	0	0	1.09162	1.39377	2.16269	0.000206637	1.25973	up	8.73e-33	4.62095	up	--	--	--	--	--	--	Replication, recombination and repair	PREDICTED: uncharacterized protein LOC107821094 [Nicotiana tabacum]
newGene_7977	5.803	5.52653	17.5645	18.3669	17.4506	21.3582	2.58682	4.67204	1.62582	0.00524146	-1.03773	down	2.47e-15	-2.39365	down	General function prediction only	Molecular Function: phospholipase activity (GO:0004620);; Biological Process: lipid catabolic process (GO:0016042);; Molecular Function: acylglycerol lipase activity (GO:0047372);;	--	Lipid transport and metabolism	Patatin-like phospholipase	Patatin-2-Kuras 2 OS=Solanum tuberosum OX=4113 GN=pat2-k2 PE=2 SV=1	Carbohydrate transport and metabolism	patatin homolog, partial [Nicotiana tabacum]
newGene_8154	1.89155	3.40453	3.24778	3.96768	4.2706	2.84972	1.06123	0.668509	0.207068	0.00031795	-1.27689	down	5.99e-07	-1.95383	down	--	Molecular Function: transcription regulatory region sequence-specific DNA binding (GO:0000976);; Molecular Function: transcription factor activity, sequence-specific DNA binding (GO:0003700);; Cellular Component: nucleus (GO:0005634);; Biological Process: cell differentiation (GO:0030154);; Molecular Function: sequence-specific DNA binding (GO:0043565);;	K09422|2.3e-102|nta:107776543|K09422 transcription factor MYB, plant | (RefSeq) transcription repressor MYB5-like	Transcription	Myb-like DNA-binding domain	Transcription repressor MYB5 OS=Arabidopsis thaliana OX=3702 GN=MYB5 PE=1 SV=1	Transcription	transcription repressor MYB5-like [Nicotiana tomentosiformis]
newGene_9161	3.16579	2.60068	2.01872	2.95086	4.41677	4.29394	1.15108	1.14281	0.927703	5.21e-06	-1.19781	down	5.1e-12	-1.86476	down	--	Molecular Function: DNA binding (GO:0003677);; Molecular Function: transcription factor activity, sequence-specific DNA binding (GO:0003700);; Cellular Component: nucleus (GO:0005634);;	K09286|2.2e-06|pda:103705326|K09286 EREBP-like factor | (RefSeq) ethylene-responsive transcription factor ERN1-like	--	AP2 domain	Ethylene-responsive transcription factor ERN2 OS=Medicago truncatula OX=3880 GN=ERN2 PE=1 SV=2	Transcription	hypothetical protein A4A49_32641 [Nicotiana attenuata]
newGene_953	2.72793	4.05799	6.11078	2.36663	5.35118	4.75567	19.7096	18.1594	15.7613	7.7e-14	1.74338	up	1.98e-09	1.75202	up	--	--	--	--	VQ motif	VQ motif-containing protein 22 OS=Arabidopsis thaliana OX=3702 GN=VQ22 PE=2 SV=1	Function unknown	PREDICTED: VQ motif-containing protein 22-like [Nicotiana tabacum]
newGene_9559	0	0.106367	0.019932	0.017001	0.124959	0	0.930151	0.420479	0.751708	4.44e-07	1.74978	up	0.000109046	1.8395	up	Carbohydrate transport and metabolism	Molecular Function: hydrolase activity, hydrolyzing O-glycosyl compounds (GO:0004553);; Biological Process: carbohydrate metabolic process (GO:0005975);;	K01193|0.0e+00|nta:107773730|K01193 beta-fructofuranosidase [EC:3.2.1.26] | (RefSeq) beta-fructofuranosidase, insoluble isoenzyme 1-like	Carbohydrate transport and metabolism	Glycosyl hydrolases family 32 N-terminal domain	Beta-fructofuranosidase, insoluble isoenzyme 1 OS=Daucus carota OX=4039 GN=INV1 PE=1 SV=1	Carbohydrate transport and metabolism	PREDICTED: beta-fructofuranosidase, insoluble isoenzyme 1-like isoform X1 [Nicotiana tabacum]
newGene_994	0.676126	0.970063	0.451139	0.359901	0.848284	0.728662	1.9394	2.33232	2.3851	1.34e-05	1.23947	up	4.83e-05	1.41145	up	--	--	--	--	--	--	--	--
gene_1007	7.11499	5.9923	10.7211	9.66889	6.39225	8.01341	3.68817	3.48951	2.44982	1.46e-05	-1.10892	down	3.39e-08	-1.30854	down	--	Molecular Function: peroxidase activity (GO:0004601);; Cellular Component: extracellular region (GO:0005576);; Biological Process: response to oxidative stress (GO:0006979);; Molecular Function: heme binding (GO:0020037);; Biological Process: hydrogen peroxide catabolic process (GO:0042744);; Molecular Function: metal ion binding (GO:0046872);;	K00430|7.3e-178|nta:107793453|K00430 peroxidase [EC:1.11.1.7] | (RefSeq) peroxidase P7-like	--	Peroxidase	Peroxidase 4 OS=Vitis vinifera OX=29760 GN=GSVIVT00023967001 PE=1 SV=1	Carbohydrate transport and metabolism	PREDICTED: peroxidase P7-like [Nicotiana tabacum]
gene_10303	22.6623	15.8418	16.9219	12.9972	17.301	16.2554	6.32553	7.86411	6.94568	3.42e-12	-1.28139	down	1.68e-09	-1.18478	down	Cell cycle control, cell division, chromosome partitioning;; Inorganic ion transport and metabolism;; Cell wall/membrane/envelope biogenesis	Molecular Function: ferroxidase activity (GO:0004322);; Molecular Function: copper ion binding (GO:0005507);; Cellular Component: plasma membrane (GO:0005886);; Biological Process: iron ion transport (GO:0006826);; Biological Process: iron ion homeostasis (GO:0055072);;	K19791|2.2e-190|lang:109348653|K19791 iron transport multicopper oxidase | (RefSeq) L-ascorbate oxidase homolog	Secondary metabolites biosynthesis, transport and catabolism	Multicopper oxidase	L-ascorbate oxidase homolog OS=Brassica napus OX=3708 GN=Bp10 PE=2 SV=1	Secondary metabolites biosynthesis, transport and catabolism	L-ascorbate oxidase homolog [Nicotiana tomentosiformis]
gene_1055	0.618653	0.37746	0.661419	0.279451	0.578855	0.619506	4.38172	2.85264	2.33713	1.65e-09	1.80351	up	1.07e-08	2.0471	up	--	--	--	--	Peptidase of plants and bacteria	Basic secretory protease (Fragments) OS=Boswellia serrata OX=613112 PE=1 SV=1	General function prediction only	PREDICTED: uncharacterized protein LOC104232799 [Nicotiana sylvestris]
gene_10969	0.842472	0.650107	1.00645	0.44777	1.12915	1.13243	2.94991	2.59102	2.70762	1.05e-10	1.5426	up	1.9e-05	1.33413	up		Molecular Function: protein serine/threonine kinase activity (GO:0004674);; Molecular Function: ATP binding (GO:0005524);; Cellular Component: plasma membrane (GO:0005886);; Biological Process: protein phosphorylation (GO:0006468);; Cellular Component: integral component of membrane (GO:0016021);;	K24104|1.3e-86|thj:104799061|K24104 GPN-loop GTPase | (RefSeq) LOW QUALITY PROTEIN: uncharacterized protein LOC104799061	--	Protein tyrosine and serine/threonine kinase	Cysteine-rich receptor-like protein kinase 10 OS=Arabidopsis thaliana OX=3702 GN=CRK10 PE=1 SV=3	Signal transduction mechanisms	PREDICTED: putative receptor-like protein kinase At4g00960 [Nicotiana tabacum]
gene_10996	1.89263	1.34965	1.73712	1.62256	0.886839	1.61075	0.645443	0.459169	0.301864	0.000170785	-1.24727	down	0.00169663	-1.26264	down	--	Cellular Component: plasmodesma (GO:0009506);; Cellular Component: integral component of membrane (GO:0016021);;	--	--	Salt stress response/antifungal	Plasmodesmata-located protein 7 OS=Arabidopsis thaliana OX=3702 GN=PDLP7 PE=1 SV=1	Function unknown	PREDICTED: cysteine-rich repeat secretory protein 60 [Nicotiana sylvestris]
gene_11180	5.75265	2.94838	4.22209	3.88525	2.42554	3.32304	1.16645	0.948018	1.51638	3.02e-06	-1.38937	down	2.67e-05	-1.30418	down	--	Cellular Component: nucleus (GO:0005634);; Biological Process: regulation of transcription, DNA-templated (GO:0006355);; Biological Process: auxin-activated signaling pathway (GO:0009734);;	K14484|5.4e-101|nsy:104231359|K14484 auxin-responsive protein IAA | (RefSeq) auxin-induced protein AUX22-like	--	AUX/IAA family	Auxin-induced protein AUX22 OS=Glycine max OX=3847 GN=AUX22 PE=2 SV=1	Transcription	PREDICTED: auxin-induced protein AUX22-like [Nicotiana sylvestris]
gene_11181	28.1665	30.7053	26.1763	28.0108	25.1618	23.5552	11.7522	13.6554	10.6557	4.91e-14	-1.16752	down	8.92e-12	-1.14467	down	--	Cellular Component: nucleus (GO:0005634);; Biological Process: regulation of transcription, DNA-templated (GO:0006355);; Biological Process: auxin-activated signaling pathway (GO:0009734);;	K14484|2.3e-116|nsy:104231358|K14484 auxin-responsive protein IAA | (RefSeq) auxin-responsive protein IAA17-like	--	AUX/IAA family	Auxin-responsive protein IAA17 OS=Arabidopsis thaliana OX=3702 GN=IAA17 PE=1 SV=2	Function unknown	PREDICTED: auxin-responsive protein IAA17-like [Nicotiana sylvestris]
gene_11771	1.64301	1.01813	0.921115	0.609866	1.40014	0.791112	3.55962	3.44078	5.4463	6.19e-07	1.4054	up	7.9e-07	1.68933	up	--	--	--	--	--	--	Translation, ribosomal structure and biogenesis	uncharacterized protein LOC108949133 [Nicotiana tomentosiformis]
gene_12269	0.491774	0.402031	0.44488	0.233918	0.075361	0.306587	2.22767	1.11414	1.25181	2.8e-06	1.36611	up	8.45e-09	2.16687	up	--	Molecular Function: ubiquitin-protein transferase activity (GO:0004842);; Biological Process: cell surface receptor signaling pathway (GO:0007166);;	K08332|1.4e-49|atr:18433192|K08332 vacuolar protein 8 | (RefSeq) U-box domain-containing protein 44 isoform X1	--	U-box domain	--	Function unknown	PREDICTED: U-box domain-containing protein 43-like [Nicotiana tabacum]
gene_12422	37.1839	29.2385	33.584	21.8368	24.6335	37.8648	97.2207	85.9848	86.508	8.08e-21	1.34865	up	1.39e-11	1.47828	up	Secondary metabolites biosynthesis, transport and catabolism	Molecular Function: metal ion binding (GO:0046872);; Molecular Function: dioxygenase activity (GO:0051213);;	K05933|2.8e-185|nto:104120231|K05933 aminocyclopropanecarboxylate oxidase [EC:1.14.17.4] | (RefSeq) 1-aminocyclopropane-1-carboxylate oxidase 1	Secondary metabolites biosynthesis, transport and catabolism;; General function prediction only	2OG-Fe(II) oxygenase superfamily	1-aminocyclopropane-1-carboxylate oxidase 1 OS=Petunia hybrida OX=4102 GN=ACO1 PE=1 SV=1	Secondary metabolites biosynthesis, transport and catabolism	1-aminocyclopropane-1-carboxylate oxidase 1 [Nicotiana tomentosiformis]
gene_13056	0.051289	0.261513	0.210733	0.230811	0.215861	0.101806	0.690266	0.788315	0.757273	0.00110772	1.19178	up	0.000603967	1.41583	up	Secondary metabolites biosynthesis, transport and catabolism;; Defense mechanisms	Molecular Function: iron ion binding (GO:0005506);; Cellular Component: membrane (GO:0016020);; Molecular Function: oxidoreductase activity, acting on paired donors, with incorporation or reduction of molecular oxygen, NAD(P)H as one donor, and incorporation of one atom of oxygen (GO:0016709);; Molecular Function: heme binding (GO:0020037);;	K09754|2.1e-299|nsy:104221515|K09754 5-O-(4-coumaroyl)-D-quinate 3'-monooxygenase [EC:1.14.14.96] | (RefSeq) cytochrome P450 98A2-like isoform X1	Secondary metabolites biosynthesis, transport and catabolism	Cytochrome P450	Cytochrome P450 98A2 OS=Glycine max OX=3847 GN=CYP98A2 PE=2 SV=1	Secondary metabolites biosynthesis, transport and catabolism	PREDICTED: cytochrome P450 98A2-like isoform X1 [Nicotiana sylvestris]
gene_13772	0.612932	0.621863	0.825842	0.4442	0.289405	0.625258	1.84488	1.18157	2.34857	0.000564729	1.05621	up	8.42e-06	1.55774	up	--	Molecular Function: UDP-glycosyltransferase activity (GO:0008194);; Cellular Component: intracellular membrane-bounded organelle (GO:0043231);;	K23452|4.0e-88|bna:106435475|K23452 UDP-glucosyltransferase 85A [EC:2.4.1.-] | (RefSeq) UDP-glycosyltransferase 85A1-like	Carbohydrate transport and metabolism;; Energy production and conversion	UDP-glucoronosyl and UDP-glucosyl transferase	7-deoxyloganetic acid glucosyl transferase OS=Catharanthus roseus OX=4058 GN=7DLGT PE=1 SV=1	Energy production and conversion;; Carbohydrate transport and metabolism	PREDICTED: 7-deoxyloganetic acid glucosyltransferase-like [Nicotiana tabacum]
gene_13778	2.39017	2.61938	2.01049	2.64282	3.78532	3.49561	1.04903	1.03923	0.648263	0.000288833	-1.07244	down	1.26e-08	-1.71092	down	--	Molecular Function: transcription factor activity, sequence-specific DNA binding (GO:0003700);; Cellular Component: nucleus (GO:0005634);; Molecular Function: sequence-specific DNA binding (GO:0043565);;	K12835|5.6e-35|cmax:111493042|K12835 ATP-dependent RNA helicase DDX42 [EC:3.6.4.13] | (RefSeq) DEAD-box ATP-dependent RNA helicase 24 isoform X1	--	WRKY DNA -binding domain	Probable WRKY transcription factor 48 OS=Arabidopsis thaliana OX=3702 GN=WRKY48 PE=2 SV=1	Transcription	probable WRKY transcription factor 48 [Nicotiana tomentosiformis]
gene_1387	6.58703	8.4564	9.17453	7.28715	8.21336	8.83759	16.9281	17.246	20.4431	2.93e-11	1.09948	up	6.1e-10	1.03784	up	Posttranslational modification, protein turnover, chaperones;; Signal transduction mechanisms	--	--	--	ACT domain	ACT domain-containing protein ACR10 OS=Arabidopsis thaliana OX=3702 GN=ACR10 PE=2 SV=1	Function unknown	PREDICTED: ACT domain-containing protein ACR10-like [Nicotiana tabacum]
gene_13908	0.523059	0.386359	0.385544	0.46686	0.135365	0.379886	2.72354	1.59928	0.79287	1.85e-05	1.38782	up	3.95e-05	1.7035	up	Signal transduction mechanisms	Molecular Function: protein kinase activity (GO:0004672);; Molecular Function: ATP binding (GO:0005524);; Cellular Component: plasma membrane (GO:0005886);; Biological Process: hormone-mediated signaling pathway (GO:0009755);; Cellular Component: integral component of membrane (GO:0016021);;	K13415|3.5e-83|han:110929858|K13415 protein brassinosteroid insensitive 1 [EC:2.7.10.1 2.7.11.1] | (RefSeq) systemin receptor SR160-like	--	Leucine rich repeat	MDIS1-interacting receptor like kinase 2 OS=Arabidopsis thaliana OX=3702 GN=MIK2 PE=1 SV=3	Signal transduction mechanisms	PREDICTED: probable LRR receptor-like serine/threonine-protein kinase At4g08850 [Nicotiana tabacum]
gene_13916	2.32612	1.98291	3.98969	2.86175	1.51475	1.57306	0.593522	0.698103	0.579608	1.67e-06	-1.51143	down	0.000139295	-1.42414	down	--	Cellular Component: nucleus (GO:0005634);; Biological Process: regulation of transcription, DNA-templated (GO:0006355);; Biological Process: auxin-activated signaling pathway (GO:0009734);;	K14484|3.1e-101|nta:107808542|K14484 auxin-responsive protein IAA | (RefSeq) auxin-induced protein AUX22-like	--	AUX/IAA family	Auxin-induced protein AUX22 OS=Glycine max OX=3847 GN=AUX22 PE=2 SV=1	Transcription	auxin-induced protein AUX22-like [Nicotiana tomentosiformis]
gene_14824	0.138557	0.278725	0.235726	0.147135	0.346662	0.32001	0.894348	0.826669	0.992831	0.00104915	1.18367	up	0.00616676	1.202	up	--	Cellular Component: plasma membrane (GO:0005886);;	--	--	--	--	Function unknown	PREDICTED: uncharacterized protein LOC107788073 [Nicotiana tabacum]
gene_15046	0.648742	0.299992	0.375602	0.624693	0.472834	1.17052	5.85819	5.13774	4.79222	1.44e-30	2.68108	up	2.21e-28	2.44507	up	Replication, recombination and repair	Molecular Function: DNA binding (GO:0003677);; Cellular Component: nucleus (GO:0005634);; Biological Process: DNA repair (GO:0006281);; Molecular Function: 5'-flap endonuclease activity (GO:0017108);; Molecular Function: 5'-3' exodeoxyribonuclease activity (GO:0035312);; Molecular Function: flap endonuclease activity (GO:0048256);;	K10746|0.0e+00|nta:107785343|K10746 exonuclease 1 [EC:3.1.-.-] | (RefSeq) exonuclease 1-like	Replication, recombination and repair	XPG N-terminal domain	Exonuclease 1 OS=Arabidopsis thaliana OX=3702 GN=EXO1 PE=2 SV=2	Replication, recombination and repair	PREDICTED: exonuclease 1-like isoform X1 [Nicotiana tabacum]
gene_1505	1.40869	3.11414	3.93974	2.61009	2.12905	3.51562	12.3161	13.9232	13.5932	2.04e-14	1.86085	up	1.02e-26	2.05813	up	--	Biological Process: amino acid transmembrane transport (GO:0003333);; Cellular Component: plasma membrane (GO:0005886);; Molecular Function: amino acid transmembrane transporter activity (GO:0015171);; Cellular Component: integral component of membrane (GO:0016021);;	K15015|2.7e-16|soe:110784216|K15015 solute carrier family 32 (vesicular inhibitory amino acid transporter) | (RefSeq) amino acid transporter AVT1I-like	Amino acid transport and metabolism	Transmembrane amino acid transporter protein	Lysine histidine transporter 1 OS=Arabidopsis thaliana OX=3702 GN=LHT1 PE=1 SV=1	Amino acid transport and metabolism	PREDICTED: lysine histidine transporter 1-like [Nicotiana sylvestris]
gene_15285	0.284914	0.213476	0.302736	0.329282	0.124647	0.174449	0.723552	0.5851	1.08083	0.00523933	1.00852	up	0.00143554	1.35083	up	--	--	--	--	--	--	General function prediction only	PREDICTED: uncharacterized protein LOC107770166 [Nicotiana tabacum]
gene_15472	0.257008	1.83046	1.30713	0.525601	1.70651	0.866529	13.4202	17.2474	20.9076	3.71e-05	1.45999	up	1.08e-25	3.28771	up	General function prediction only	Molecular Function: phospholipase activity (GO:0004620);; Biological Process: lipid catabolic process (GO:0016042);; Molecular Function: acylglycerol lipase activity (GO:0047372);;	K16815|5.6e-08|gsl:Gasu_03780|K16815 calcium-independent phospholipase A2-gamma | (RefSeq) hypothetical protein	Lipid transport and metabolism	Patatin-like phospholipase	Patatin-like protein 1 OS=Oryza sativa subsp. indica OX=39946 GN=PLP1 PE=3 SV=1	Lipid transport and metabolism	PREDICTED: patatin-like protein 2 [Nicotiana tabacum]
gene_16359	3.97444	4.69927	6.97217	3.91032	5.61242	6.60196	19.5234	19.5277	17.2133	4.92e-18	1.66216	up	5.03e-13	1.58815	up	--	Biological Process: amino acid transmembrane transport (GO:0003333);; Cellular Component: plasma membrane (GO:0005886);; Molecular Function: amino acid transmembrane transporter activity (GO:0015171);; Cellular Component: integral component of membrane (GO:0016021);;	K15015|4.1e-17|soe:110784216|K15015 solute carrier family 32 (vesicular inhibitory amino acid transporter) | (RefSeq) amino acid transporter AVT1I-like	Amino acid transport and metabolism	Transmembrane amino acid transporter protein	Lysine histidine transporter 1 OS=Arabidopsis thaliana OX=3702 GN=LHT1 PE=1 SV=1	Amino acid transport and metabolism	lysine histidine transporter 1-like [Nicotiana tomentosiformis]
gene_16663	4.21448	6.97887	5.62966	4.47329	4.6134	5.20056	9.75576	15.172	14.4675	3.71e-07	1.09278	up	2.45e-10	1.28662	up	--	Molecular Function: inorganic anion exchanger activity (GO:0005452);; Cellular Component: integral component of membrane (GO:0016021);; Biological Process: borate transport (GO:0046713);; Molecular Function: borate efflux transmembrane transporter activity (GO:0080139);;	K24194|0.0e+00|nsy:104242387|K24194 boron transporter | (RefSeq) probable boron transporter 2	Inorganic ion transport and metabolism	HCO3- transporter family	Probable boron transporter 2 OS=Arabidopsis thaliana OX=3702 GN=BOR2 PE=2 SV=1	Inorganic ion transport and metabolism	PREDICTED: probable boron transporter 2 [Nicotiana sylvestris]
gene_16911	0.13772	0.125438	0.120554	0.116765	0.126555	0	1.10478	0.934265	1.21905	3.88e-08	1.80088	up	2.05e-08	2.344	up	--	Molecular Function: hydrolase activity, hydrolyzing O-glycosyl compounds (GO:0004553);; Biological Process: carbohydrate metabolic process (GO:0005975);;	K19892|1.6e-29|mus:103975262|K19892 glucan endo-1,3-beta-glucosidase 4 [EC:3.2.1.39] | (RefSeq) glucan endo-1,3-beta-glucosidase 4 isoform X2	--	Glycosyl hydrolases family 17	Glucan endo-1,3-beta-glucosidase, basic vacuolar isoform GGIB50 OS=Nicotiana tabacum OX=4097 PE=1 SV=1	General function prediction only	basic beta-1,3-glucanase [Nicotiana tabacum]
gene_17011	0.881903	1.68152	0.443484	0.689905	0.206211	0.557079	1.76031	4.86567	7.36637	0.000578551	1.25162	up	3.11e-07	2.164	up	--	Biological Process: response to light stimulus (GO:0009416);; Biological Process: gibberellin catabolic process (GO:0045487);; Molecular Function: metal ion binding (GO:0046872);; Molecular Function: dioxygenase activity (GO:0051213);; Molecular Function: C-19 gibberellin 2-beta-dioxygenase activity (GO:0052634);;	K04125|3.3e-58|nsy:104226018|K04125 gibberellin 2beta-dioxygenase [EC:1.14.11.13] | (RefSeq) gibberellin 2-beta-dioxygenase 1-like	Secondary metabolites biosynthesis, transport and catabolism;; General function prediction only	2OG-Fe(II) oxygenase superfamily	Gibberellin 2-beta-dioxygenase 1 OS=Pisum sativum OX=3888 GN=GA2OX1 PE=1 SV=1	General function prediction only	PREDICTED: gibberellin 2-beta-dioxygenase 1-like [Nicotiana sylvestris]
gene_17030	0.547215	0.541688	0.641761	0.524797	0.683727	0.768636	2.65082	1.91084	2.37385	4.22e-05	1.29041	up	0.000477883	1.25389	up	--	--	--	--	C1 domain	--	General function prediction only	uncharacterized LOC107803974 [Nicotiana tabacum]
gene_17880	1.37827	1.67893	1.18493	0.846167	0.896355	0.636968	2.90245	3.54894	4.34713	0.000816574	1.02875	up	1.94e-07	1.71992	up	Secondary metabolites biosynthesis, transport and catabolism;; Defense mechanisms	Molecular Function: monooxygenase activity (GO:0004497);; Molecular Function: iron ion binding (GO:0005506);; Molecular Function: oxidoreductase activity, acting on paired donors, with incorporation or reduction of molecular oxygen (GO:0016705);; Molecular Function: heme binding (GO:0020037);;	K15805|3.6e-61|nsy:104247522|K15805 5-epiaristolochene 1,3-dihydroxylase [EC:1.14.14.149] | (RefSeq) LOW QUALITY PROTEIN: 5-epiaristolochene 1,3-dihydroxylase-like	Secondary metabolites biosynthesis, transport and catabolism	Cytochrome P450	5-epiaristolochene 1,3-dihydroxylase OS=Nicotiana tabacum OX=4097 GN=CYP71D20 PE=1 SV=2	Secondary metabolites biosynthesis, transport and catabolism	PREDICTED: premnaspirodiene oxygenase-like [Nicotiana tabacum]
gene_181	2.25815	2.46074	2.22666	1.40751	1.3822	1.94114	4.68393	5.08227	5.65026	3.84e-11	1.07432	up	3.9e-15	1.51684	up	--	Biological Process: response to acid chemical (GO:0001101);; Molecular Function: molecular_function (GO:0003674);; Molecular Function: transcription factor activity, sequence-specific DNA binding (GO:0003700);; Molecular Function: protein binding (GO:0005515);; Cellular Component: cellular_component (GO:0005575);; Cellular Component: intracellular (GO:0005622);; Cellular Component: cell (GO:00056…	K14494|5.4e-17|pop:18106830|K14494 DELLA protein | (RefSeq) uncharacterized protein LOC18106830	--	RWP-RK domain	Protein NLP7 OS=Arabidopsis thaliana OX=3702 GN=NLP7 PE=1 SV=2	Transcription	PREDICTED: protein NLP6-like isoform X4 [Nicotiana tabacum]
gene_18383	8.10129	15.9605	14.6726	7.94729	7.21768	11.5465	27.9744	31.2734	34.2079	2.95e-07	1.12539	up	3.15e-16	1.61746	up	--	Molecular Function: RNA polymerase II core promoter proximal region sequence-specific DNA binding (GO:0000978);; Molecular Function: transcription factor activity, sequence-specific DNA binding (GO:0003700);; Cellular Component: nucleus (GO:0005634);; Biological Process: cellular response to heat (GO:0034605);; Cellular Component: host cell nucleus (GO:0042025);; Molecular Function: sequence-spec…	K09419|1.6e-111|nta:107800375|K09419 heat shock transcription factor, other eukaryote | (RefSeq) heat stress transcription factor B-3-like	Transcription	HSF-type DNA-binding	Heat stress transcription factor B-3 OS=Arabidopsis thaliana OX=3702 GN=HSFB3 PE=1 SV=1	Transcription	PREDICTED: heat stress transcription factor B-3-like [Nicotiana tabacum]
gene_18630	2.02316	1.07372	1.78946	2.24678	1.11048	0.773815	8.11914	9.98095	7.05562	2.96e-17	1.97874	up	4.57e-12	2.14971	up	--	Molecular Function: peroxidase activity (GO:0004601);; Cellular Component: extracellular region (GO:0005576);; Biological Process: response to oxidative stress (GO:0006979);; Molecular Function: heme binding (GO:0020037);; Biological Process: hydrogen peroxide catabolic process (GO:0042744);; Molecular Function: metal ion binding (GO:0046872);;	K00430|3.1e-184|nta:107830487|K00430 peroxidase [EC:1.11.1.7] | (RefSeq) TOPA, peroxidase; lignin-forming anionic peroxidase	--	Peroxidase	Lignin-forming anionic peroxidase OS=Nicotiana tabacum OX=4097 PE=2 SV=1	Carbohydrate transport and metabolism	PREDICTED: lignin-forming anionic peroxidase [Nicotiana tabacum]
gene_18710	0.185163	0.086444	0.277651	0.201412	0.217167	0.134403	0.941677	0.514803	0.526185	0.00305317	1.07926	up	0.00101159	1.29636	up	--	Cellular Component: integral component of membrane (GO:0016021);; Molecular Function: kinase activity (GO:0016301);;	K03131|2.1e-09|ghi:107956070|K03131 transcription initiation factor TFIID subunit 6 | (RefSeq) transcription initiation factor TFIID subunit 6b-like	--	Leucine rich repeat	Receptor-like protein 9DC3 OS=Solanum pimpinellifolium OX=4084 GN=9DC3 PE=3 SV=1	Signal transduction mechanisms	probable leucine-rich repeat receptor-like protein kinase At1g35710 precursor [Nicotiana tabacum]
gene_19232	0.036169	0.03553	0.22348	0.16181	0	0.033262	0.640414	0.66306	0.758431	0.000221268	1.34196	up	1.32e-05	1.99114	up	--	Biological Process: defense response (GO:0006952);; Molecular Function: ADP binding (GO:0043531);;	K13457|5.9e-15|var:108342429|K13457 disease resistance protein RPM1 | (RefSeq) disease resistance protein RPM1-like	--	--	Putative late blight resistance protein homolog R1C-3 OS=Solanum demissum OX=50514 GN=R1C-3 PE=3 SV=1	Signal transduction mechanisms	PREDICTED: putative late blight resistance protein homolog R1C-3 [Nicotiana sylvestris]
gene_1924	0.176025	0.146549	0.34615	0.105716	0.029644	0.1775	0.821594	0.879536	0.688747	0.000490678	1.2011	up	2.33e-07	2.04549	up	Carbohydrate transport and metabolism	Molecular Function: UDP-glycosyltransferase activity (GO:0008194);;	K13691|5.0e-120|nau:109208802|K13691 pathogen-inducible salicylic acid glucosyltransferase [EC:2.4.1.-] | (RefSeq) UDP-glycosyltransferase 74F2-like	Carbohydrate transport and metabolism;; Energy production and conversion	UDP-glucoronosyl and UDP-glucosyl transferase	UDP-glycosyltransferase 74E2 OS=Arabidopsis thaliana OX=3702 GN=UGT74E2 PE=1 SV=1	Energy production and conversion;; Carbohydrate transport and metabolism	PREDICTED: UDP-glycosyltransferase 74F2-like [Nicotiana attenuata]
gene_19986	2.95927	2.88566	3.31118	1.69091	3.94973	3.12512	9.74966	8.11474	7.69302	1.99e-15	1.36331	up	4.51e-05	1.25708	up	--	Biological Process: lipid metabolic process (GO:0006629);;	K18875|2.0e-51|gab:108479368|K18875 enhanced disease susceptibility 1 protein | (RefSeq) protein EDS1L-like	--	Enhanced disease susceptibility 1 protein EP domain	Lipase-like PAD4 OS=Arabidopsis thaliana OX=3702 GN=PAD4 PE=1 SV=1	General function prediction only	PREDICTED: lipase-like PAD4 [Nicotiana sylvestris]
gene_2007	0.983018	0.879521	0.580356	0.620628	0.766591	0.924586	0.264812	0.291039	0.387328	5.66e-05	-1.13289	down	2.49e-05	-1.29001	down	--	Molecular Function: protein binding (GO:0005515);;	K16743|0.0e+00|nto:104121194|K16743 abnormal spindle-like microcephaly-associated protein | (RefSeq) abnormal spindle-like microcephaly-associated protein homolog isoform X1	Cytoskeleton	IQ calmodulin-binding motif	--	Cytoskeleton	PREDICTED: abnormal spindle-like microcephaly-associated protein homolog isoform X4 [Nicotiana tabacum]
gene_20478	0.583947	0.723639	0.676416	0.698931	0.537792	0.518183	0.207297	0.218425	0.265114	0.00550846	-1.00562	down	0.00673511	-1.13179	down	--	Cellular Component: cellular_component (GO:0005575);; Cellular Component: cell-cell junction (GO:0005911);; Cellular Component: plasmodesma (GO:0009506);; Cellular Component: cell junction (GO:0030054);; Cellular Component: symplast (GO:0055044);;	--	--	--	F-box protein At1g10780 OS=Arabidopsis thaliana OX=3702 GN=At1g10780 PE=2 SV=1	General function prediction only	PREDICTED: F-box protein At1g10780-like [Nicotiana tabacum]
gene_20506	16.7279	19.2011	18.7151	11.7793	9.76009	16.1985	41.1264	45.1829	49.6002	6.82e-21	1.24994	up	1.55e-17	1.662	up	--	--	K01213|6.2e-07|dcr:108212198|K01213 galacturan 1,4-alpha-galacturonidase [EC:3.2.1.67] | (RefSeq) exopolygalacturonase-like	General function prediction only	--	--	Function unknown	PREDICTED: uncharacterized protein LOC107810096 [Nicotiana tabacum]
gene_20588	144.828	130.516	128.455	91.7136	74.6587	75.295	298.095	339.031	276.382	6.97e-16	1.09171	up	1.15e-32	1.7388	up	--	--	--	--	--	--	--	PREDICTED: keratin-associated protein 21-1-like [Nicotiana tabacum]
gene_20617	3.65338	5.94129	4.10843	5.6486	6.90652	5.40645	0.744256	0.684872	0.517523	3.76e-20	-2.27165	down	5.41e-33	-2.9721	down	--	--	K03097|9.9e-09|aip:107632886|K03097 casein kinase II subunit alpha [EC:2.7.11.1] | (RefSeq) casein kinase II subunit alpha-like isoform X3	--	Protein of unknown function (DUF642)	--	General function prediction only	PREDICTED: uncharacterized protein LOC107817663 [Nicotiana tabacum]
gene_20670	1.07582	1.8391	1.30418	1.25124	2.05262	1.50928	3.00508	4.16084	4.35333	7.55e-08	1.27871	up	0.000487112	1.00141	up	--	Molecular Function: protein binding (GO:0005515);;	K11838|2.3e-22|nsy:104229842|K11838 ubiquitin carboxyl-terminal hydrolase 7 [EC:3.4.19.12] | (RefSeq) uncharacterized protein LOC104229842	--	RWP-RK domain	Protein NLP7 OS=Arabidopsis thaliana OX=3702 GN=NLP7 PE=1 SV=2	Transcription	PREDICTED: protein NLP6-like isoform X1 [Nicotiana tabacum]
gene_20822	1.15836	1.23737	0.934028	1.15573	1.22053	1.26666	4.29671	4.32235	4.34176	6.89e-26	1.80099	up	2.83e-24	1.66474	up	Signal transduction mechanisms	Molecular Function: protein kinase activity (GO:0004672);; Molecular Function: ATP binding (GO:0005524);; Cellular Component: integral component of membrane (GO:0016021);;	K01180|4.0e-70|cmax:111487562|K01180 endo-1,3(4)-beta-glucanase [EC:3.2.1.6] | (RefSeq) uncharacterized protein LOC111487562	--	Protein tyrosine and serine/threonine kinase	Leucine-rich repeat receptor protein kinase HPCA1 OS=Arabidopsis thaliana OX=3702 GN=HPCA1 PE=1 SV=1	Signal transduction mechanisms	PREDICTED: probable leucine-rich repeat receptor-like protein kinase At5g49770 [Nicotiana sylvestris]
gene_20928	0.736174	2.38808	1.9633	0.457814	1.71426	0.766903	4.43658	7.12944	8.98668	8.95e-07	1.48874	up	3.5e-08	2.08165	up	--	Cellular Component: extracellular region (GO:0005576);;	K20628|1.8e-25|sita:101779243|K20628 expansin | (RefSeq) expansin-B16 isoform X1	--	Lytic transglycolase	Expansin-like B1 OS=Oryza sativa subsp. japonica OX=39947 GN=EXLB1 PE=2 SV=2	General function prediction only	PREDICTED: expansin-like B1 [Nicotiana tabacum]
gene_21192	0.266623	0.112098	0.286266	0.053181	0.195311	0.291932	1.21461	0.676501	0.788817	0.000173742	1.28914	up	0.000533136	1.52836	up	Cell wall/membrane/envelope biogenesis;; Cell cycle control, cell division, chromosome partitioning;; Signal transduction mechanisms	Molecular Function: ATP binding (GO:0005524);;	K08900|9.4e-118|nta:107791011|K08900 mitochondrial chaperone BCS1 | (RefSeq) AAA-ATPase At3g50940-like	Posttranslational modification, protein turnover, chaperones	ATPase family associated with various cellular activities (AAA)	Protein HYPER-SENSITIVITY-RELATED 4 OS=Arabidopsis thaliana OX=3702 GN=HSR4 PE=2 SV=1	Posttranslational modification, protein turnover, chaperones	PREDICTED: probable mitochondrial chaperone bcs1 [Nicotiana sylvestris]
gene_21883	1.33082	1.52422	1.36142	1.38536	3.1227	2.77598	6.84824	6.26794	5.95886	2.63e-34	2.00741	up	0.000236192	1.12905	up	--	Cellular Component: membrane (GO:0016020);; Cellular Component: integral component of membrane (GO:0016021);;	K15503|1.7e-10|cqi:110720991|K15503 serine/threonine-protein phosphatase 6 regulatory ankyrin repeat subunit B | (RefSeq) uncharacterized protein LOC110720991	General function prediction only	Ankyrin repeats (3 copies)	Ankyrin repeat-containing protein ITN1 OS=Arabidopsis thaliana OX=3702 GN=ITN1 PE=1 SV=1	General function prediction only	PREDICTED: ankyrin repeat-containing protein At5g02620-like [Nicotiana sylvestris]
gene_22108	2.04926	2.97092	3.05777	1.77175	1.57143	2.82499	6.77438	6.78876	6.50923	1.82e-10	1.17468	up	2.35e-10	1.46157	up	Lipid transport and metabolism	Molecular Function: iron ion binding (GO:0005506);; Biological Process: lipid biosynthetic process (GO:0008610);; Cellular Component: integral component of membrane (GO:0016021);; Molecular Function: oxidoreductase activity (GO:0016491);;	K15404|5.5e-129|smo:SELMODRAFT_129942|K15404 aldehyde decarbonylase [EC:4.1.99.5] | (RefSeq) CER1-2; hypothetical protein	--	WAX2 C-terminal domain	Very-long-chain aldehyde decarbonylase CER3 OS=Arabidopsis thaliana OX=3702 GN=CER3 PE=1 SV=1	Lipid transport and metabolism	PREDICTED: protein ECERIFERUM 3-like [Nicotiana sylvestris]
gene_22110	4.53735	4.09337	3.6189	4.58148	3.36251	4.67933	10.2587	11.7196	10.7267	5.66e-17	1.32059	up	2.38e-13	1.23031	up	Translation, ribosomal structure and biogenesis	Molecular Function: translation release factor activity (GO:0003747);;	K03265|4.7e-252|nsy:104242975|K03265 peptide chain release factor subunit 1 | (RefSeq) eukaryotic peptide chain release factor subunit 1-3-like isoform X1	Translation, ribosomal structure and biogenesis	eRF1 domain 2	Eukaryotic peptide chain release factor subunit 1-3 OS=Arabidopsis thaliana OX=3702 GN=ERF1-3 PE=1 SV=1	Translation, ribosomal structure and biogenesis	PREDICTED: eukaryotic peptide chain release factor subunit 1-3-like isoform X1 [Nicotiana sylvestris]
gene_22789	3.16279	3.69565	5.38609	1.43276	1.24718	2.44898	19.2111	7.90597	11.0804	3.48e-06	1.30777	up	2.14e-13	2.36223	up	--	Molecular Function: DNA binding (GO:0003677);; Cellular Component: nucleus (GO:0005634);; Biological Process: regulation of transcription, DNA-templated (GO:0006355);;	K00521|3.9e-44|cmos:111447866|K00521 ferric-chelate reductase [EC:1.16.1.7] | (RefSeq) ferric reduction oxidase 7, chloroplastic-like	--	No apical meristem (NAM) protein	NAC domain-containing protein 6 OS=Glycine max OX=3847 GN=NAC6 PE=2 SV=1	Function unknown	NAC domain-containing protein 22-like isoform X2 [Nicotiana tomentosiformis]
gene_22929	1.66693	0.471489	0.395042	0.386614	0.327493	0.219963	5.39391	4.91214	3.91576	4.77e-08	1.69782	up	3.49e-28	3.12656	up	--	--	--	--	--	--	General function prediction only	PREDICTED: protein SSUH2 homolog [Nicotiana sylvestris]
gene_22991	2.53628	1.69361	1.69424	2.39024	5.46885	2.33927	0.755324	0.324527	0.397042	3.52e-06	-1.44527	down	4.37e-09	-2.22789	down	--	Cellular Component: integral component of membrane (GO:0016021);;	--	--	--	--	Function unknown	PREDICTED: uncharacterized protein LOC107782127 [Nicotiana tabacum]
gene_23323	31.9889	15.4416	37.0777	29.2513	19.9971	17.3427	13.1021	6.11992	10.3998	5.83e-05	-1.18914	down	0.000253531	-1.11953	down	--	Cellular Component: chloroplast thylakoid membrane (GO:0009535);; Cellular Component: integral component of membrane (GO:0016021);;	K17290|1.7e-07|apro:F751_3177|K17290 oxidoreductase [EC:1.1.1.-] | (RefSeq) Oxidoreductase HTATIP2	--	Chlorophyll A-B binding protein	Early light-induced protein 1, chloroplastic OS=Arabidopsis thaliana OX=3702 GN=ELIP1 PE=1 SV=1	Function unknown	PREDICTED: early light-induced protein 1, chloroplastic-like [Nicotiana tabacum]
gene_23820	1.38713	1.76864	1.67388	1.69478	1.88722	2.1878	0.612958	0.691113	0.66776	0.000182851	-1.04668	down	5.44e-08	-1.47462	down	Carbohydrate transport and metabolism	Biological Process: carbohydrate metabolic process (GO:0005975);; Molecular Function: beta-glucosidase activity (GO:0008422);;	K05350|9.7e-132|nsy:104224179|K05350 beta-glucosidase [EC:3.2.1.21] | (RefSeq) beta-glucosidase 18-like	Carbohydrate transport and metabolism	Glycosyl hydrolase family 1	Beta-glucosidase 18 OS=Oryza sativa subsp. japonica OX=39947 GN=BGLU18 PE=3 SV=2	Carbohydrate transport and metabolism	PREDICTED: beta-glucosidase 18-like [Nicotiana sylvestris]
gene_24219	4.22115	3.23505	3.37841	4.07079	3.62076	3.22467	11.3829	10.2205	10.826	3.78e-19	1.46303	up	5.96e-19	1.42125	up	Cell wall/membrane/envelope biogenesis	Biological Process: phospholipid catabolic process (GO:0009395);; Molecular Function: hydrolase activity, acting on ester bonds (GO:0016788);;	K01114|2.3e-137|nta:107779984|K01114 phospholipase C [EC:3.1.4.3] | (RefSeq) non-specific phospholipase C1-like	--	Phosphoesterase family	Non-specific phospholipase C1 OS=Arabidopsis thaliana OX=3702 GN=NPC1 PE=2 SV=1	Lipid transport and metabolism	PREDICTED: non-specific phospholipase C1-like isoform X1 [Nicotiana tabacum]
gene_25013	6.03754	5.37116	5.83546	8.57213	5.99227	3.73634	2.75823	2.49011	2.57534	7.27e-06	-1.01157	down	0.000303071	-1.15434	down	Lipid transport and metabolism;; Secondary metabolites biosynthesis, transport and catabolism;; General function prediction only	Molecular Function: oxidoreductase activity (GO:0016491);;	K00059|9.3e-21|dosa:Os02t0503500-01|K00059 3-oxoacyl-[acyl-carrier protein] reductase [EC:1.1.1.100] | (RefSeq) Os02g0503500; Similar to 3-oxoacyl-[acyl-carrier-protein] reductase, chloroplast precursor (EC 1.1.1.100) (3-ketoacyl-acyl carrier protein reductase).	General function prediction only	short chain dehydrogenase	3-oxoacyl-[acyl-carrier-protein] reductase, chloroplastic OS=Cuphea lanceolata OX=3930 GN=CLKR27 PE=2 SV=1	Secondary metabolites biosynthesis, transport and catabolism	3-oxoacyl-[acyl-carrier-protein] reductase FabG-like [Nicotiana tomentosiformis]
gene_25020	0.373654	0.295175	0.284649	0.300494	0.015569	0.407062	1.58661	1.06863	0.97798	1.45e-05	1.37063	up	0.00307584	1.41892	up	--	Molecular Function: kinase activity (GO:0016301);;	--	--	Leucine Rich repeats (2 copies)	--	General function prediction only	PREDICTED: LRR receptor-like serine/threonine-protein kinase GSO2, partial [Nicotiana sylvestris]
gene_25144	4.79865	5.77217	5.81679	4.14921	3.0206	3.79728	13.8388	15.6432	15.0252	3.67e-20	1.3561	up	1.34e-31	1.85526	up	--	Cellular Component: integral component of membrane (GO:0016021);;	--	--	--	--	Function unknown	PREDICTED: uncharacterized protein LOC107831311 [Nicotiana tabacum]
gene_25423	155.701	128.679	132.621	115.858	62.1992	102.046	387.938	296.45	271.529	2.72e-10	1.10435	up	1.26e-11	1.5662	up	--	Molecular Function: endopeptidase inhibitor activity (GO:0004866);;	--	--	Trypsin and protease inhibitor	Miraculin OS=Synsepalum dulcificum OX=3743 PE=1 SV=3	General function prediction only	miraculin-like precursor [Nicotiana tabacum]
gene_25580	0.838658	0.898159	1.52028	1.13291	0.299746	1.32838	4.49773	2.73648	2.81948	4.26e-05	1.20159	up	0.000617328	1.39978	up	--	Molecular Function: aspartic-type endopeptidase activity (GO:0004190);; Biological Process: proteolysis (GO:0006508);; Cellular Component: integral component of membrane (GO:0016021);; Biological Process: protein catabolic process (GO:0030163);;	K00924|1.1e-14|smo:SELMODRAFT_131679|K00924 kinase [EC:2.7.1.-] | (RefSeq) hypothetical protein	Posttranslational modification, protein turnover, chaperones	Xylanase inhibitor N-terminal	Aspartyl protease family protein 1 OS=Arabidopsis thaliana OX=3702 GN=APF1 PE=2 SV=1	Posttranslational modification, protein turnover, chaperones	PREDICTED: aspartyl protease family protein 1-like [Nicotiana tabacum]
gene_26615	2.66965	5.0419	3.93366	3.67684	3.0301	3.54057	10.04	11.458	10.5786	1.29e-10	1.30921	up	1.03e-24	1.50246	up	--	Cellular Component: integral component of membrane (GO:0016021);; Biological Process: transmembrane transport (GO:0055085);;	--	Signal transduction mechanisms	OPT oligopeptide transporter protein	Oligopeptide transporter 4 OS=Arabidopsis thaliana OX=3702 GN=OPT4 PE=1 SV=1	Inorganic ion transport and metabolism	oligopeptide transporter 4-like [Nicotiana tomentosiformis]
gene_26641	2.66229	2.74241	3.22339	3.09695	2.82372	4.26426	8.61518	8.60115	6.67035	2.75e-15	1.35587	up	9.74e-07	1.06874	up	--	Cellular Component: Golgi apparatus (GO:0005794);; Molecular Function: antiporter activity (GO:0015297);; Cellular Component: integral component of membrane (GO:0016021);; Molecular Function: transmembrane transporter activity (GO:0022857);;	K15283|3.4e-224|nto:104092847|K15283 solute carrier family 35, member E1 | (RefSeq) triose phosphate/phosphate translocator, non-green plastid, chloroplastic-like	Carbohydrate transport and metabolism;; Amino acid transport and metabolism	Triose-phosphate Transporter family	Phosphoenolpyruvate/phosphate translocator 1, chloroplastic OS=Arabidopsis thaliana OX=3702 GN=PPT1 PE=1 SV=1	Carbohydrate transport and metabolism	triose phosphate/phosphate translocator, non-green plastid, chloroplastic-like [Nicotiana tomentosiformis]
gene_26800	2.27801	1.50851	1.50288	1.54513	1.07779	0.978315	0.311354	0.203478	0.448884	8.2e-09	-1.74536	down	1.02e-05	-1.60901	down	Cell wall/membrane/envelope biogenesis	Molecular Function: 3-beta-hydroxy-delta5-steroid dehydrogenase activity (GO:0003854);; Biological Process: steroid biosynthetic process (GO:0006694);; Molecular Function: oxidoreductase activity (GO:0016491);; Molecular Function: oxidoreductase activity, acting on the CH-OH group of donors, NAD or NADP as acceptor (GO:0016616);;	K09753|2.0e-35|ppp:112293893|K09753 cinnamoyl-CoA reductase [EC:1.2.1.44] | (RefSeq) cinnamoyl-CoA reductase 1-like	Defense mechanisms	3-beta hydroxysteroid dehydrogenase/isomerase family	Cinnamoyl-CoA reductase-like SNL6 OS=Oryza sativa subsp. japonica OX=39947 GN=SNL6 PE=3 SV=1	Defense mechanisms	PREDICTED: dihydroflavonol-4-reductase-like [Nicotiana tabacum]
gene_27018	2.84051	0.888983	1.07151	1.20895	1.07358	1.40589	0.196724	0.311473	0.277621	3.52e-06	-1.58207	down	1.99e-09	-1.95556	down	--	Cellular Component: plant-type vacuole membrane (GO:0009705);; Biological Process: malate transport (GO:0015743);; Cellular Component: integral component of membrane (GO:0016021);;	K03695|2.5e-30|egr:104416563|K03695 ATP-dependent Clp protease ATP-binding subunit ClpB | (RefSeq) chaperone protein ClpB1-like	General function prediction only	Aluminium activated malate transporter	Aluminum-activated malate transporter 2 OS=Arabidopsis thaliana OX=3702 GN=ALMT2 PE=2 SV=2	General function prediction only	aluminum-activated malate transporter 2-like [Nicotiana tomentosiformis]
gene_27166	0.416733	0.218507	0.448058	0.412115	0.119324	0.325202	2.23895	1.28785	2.43902	6.14e-10	1.80413	up	9.02e-10	2.17694	up	--	Biological Process: positive regulation of sequence-specific DNA binding transcription factor activity (GO:0051091);;	--	--	VQ motif	--	Function unknown	uncharacterized protein LOC104112594 [Nicotiana tomentosiformis]
gene_27227	1.53071	1.11877	1.26277	1.599	3.06086	4.82924	0.680958	0.340102	0.170058	0.00600798	-1.02804	down	1.32e-07	-2.18219	down	--	Cellular Component: integral component of membrane (GO:0016021);;	--	--	Uncharacterized protein family, UPF0114	--	Function unknown	PREDICTED: uncharacterized protein LOC104217556 [Nicotiana sylvestris]
gene_27284	0.131455	0.787643	0.671823	0.5237	1.9081	1.58232	10.0864	11.0961	9.96388	1.55e-08	1.92959	up	3.18e-12	2.30719	up	General function prediction only	Molecular Function: oxidoreductase activity (GO:0016491);;	--	Carbohydrate transport and metabolism;; Secondary metabolites biosynthesis, transport and catabolism	Oxidoreductase family, C-terminal alpha/beta domain	--	Carbohydrate transport and metabolism;; Secondary metabolites biosynthesis, transport and catabolism	PREDICTED: inositol 2-dehydrogenase 2-like [Nicotiana tabacum]
gene_2809	1.10359	1.89708	0.822557	2.60842	1.087	2.0923	5.42678	7.9014	5.69854	2.93e-11	1.80938	up	4.92e-06	1.42492	up	--	--	--	--	--	--	Function unknown	PREDICTED: uncharacterized protein LOC104227724 [Nicotiana sylvestris]
gene_28214	4.66499	5.23996	7.11675	7.3583	4.39783	5.6341	20.0918	17.0575	18.3748	6.49e-20	1.57025	up	3.48e-15	1.50495	up	--	Molecular Function: transcription factor activity, sequence-specific DNA binding (GO:0003700);; Cellular Component: nucleus (GO:0005634);; Molecular Function: sequence-specific DNA binding (GO:0043565);; Biological Process: regulation of shoot system development (GO:0048831);; Biological Process: regulation of secondary shoot formation (GO:2000032);;	--	--	TCP family transcription factor	Transcription factor TCP4 OS=Arabidopsis thaliana OX=3702 GN=TCP4 PE=1 SV=1	Transcription	PREDICTED: transcription factor TCP4-like [Nicotiana tabacum]
gene_28238	0.33111	0.031999	0.204613	0.171714	0.15281	0.259644	0.731236	0.642953	0.754399	0.00539888	1.04938	up	0.000144674	1.43542	up	--	Molecular Function: calcium ion binding (GO:0005509);;	K06268|9.1e-116|nta:107761260|K06268 serine/threonine-protein phosphatase 2B regulatory subunit | (RefSeq) calcineurin B-like protein 7	Signal transduction mechanisms	EF hand	Calcineurin B-like protein 7 OS=Oryza sativa subsp. japonica OX=39947 GN=CBL7 PE=2 SV=1	Signal transduction mechanisms	PREDICTED: calcineurin B-like protein 7 [Nicotiana tabacum]
gene_28505	1.95998	1.5941	1.81578	2.3696	0.36941	2.24107	5.56069	4.43055	4.39907	4.05e-08	1.23406	up	0.00888571	1.12319	up	Secondary metabolites biosynthesis, transport and catabolism;; Defense mechanisms	Molecular Function: iron ion binding (GO:0005506);; Cellular Component: membrane (GO:0016020);; Molecular Function: oxidoreductase activity, acting on paired donors, with incorporation or reduction of molecular oxygen, NAD(P)H as one donor, and incorporation of one atom of oxygen (GO:0016709);; Molecular Function: heme binding (GO:0020037);;	K20617|8.4e-93|lja:Lj3g3v1475790.2|K20617 cytochrome P450 family 71 subfamily A | (RefSeq) Lj3g3v1475790.2; -	Secondary metabolites biosynthesis, transport and catabolism	Cytochrome P450	Cytochrome P450 83B1 OS=Arabidopsis thaliana OX=3702 GN=CYP83B1 PE=1 SV=1	Secondary metabolites biosynthesis, transport and catabolism	cytochrome P450 83B1-like [Nicotiana tomentosiformis]
gene_28506	0.049938	0.161767	0.059757	0	0.014306	0.049228	1.4005	0.769239	1.17753	2.5e-10	2.04482	up	1.11e-15	3.22602	up	Secondary metabolites biosynthesis, transport and catabolism;; Defense mechanisms	Molecular Function: iron ion binding (GO:0005506);; Cellular Component: membrane (GO:0016020);; Molecular Function: oxidoreductase activity, acting on paired donors, with incorporation or reduction of molecular oxygen, NAD(P)H as one donor, and incorporation of one atom of oxygen (GO:0016709);; Molecular Function: heme binding (GO:0020037);;	K20623|6.2e-171|nnu:104609273|K20623 typhasterol/6-deoxotyphasterol 2alpha-hydroxylase | (RefSeq) cytochrome P450 71A1-like	Secondary metabolites biosynthesis, transport and catabolism	Cytochrome P450	Trimethyltridecatetraene synthase OS=Zea mays OX=4577 GN=CYP92C6 PE=1 SV=1	Secondary metabolites biosynthesis, transport and catabolism	PREDICTED: cytochrome P450 71A1-like [Nicotiana tabacum]
gene_29276	0.28577	0.37626	0.06144	0.262522	0.558143	0.06047	1.20581	1.33811	1.17406	0.00021826	1.31337	up	0.00425552	1.33478	up	--	Molecular Function: transcriptional activator activity, RNA polymerase II transcription regulatory region sequence-specific binding (GO:0001228);; Cellular Component: nucleus (GO:0005634);; Molecular Function: protein dimerization activity (GO:0046983);;	K18878|9.2e-07|cann:107866053|K18878 BHLH transcription factor Upa20 | (RefSeq) Upa20; transcription factor bHLH137-like	--	Helix-loop-helix DNA-binding domain	Transcription factor bHLH128 OS=Arabidopsis thaliana OX=3702 GN=BHLH128 PE=1 SV=1	Transcription	transcription factor bHLH128-like isoform X1 [Nicotiana tomentosiformis]
gene_29539	0.113914	0.354419	0.236965	0.373998	0.226881	0.054187	0.760217	1.33789	1.377	6.27e-05	1.38425	up	0.000807839	1.53212	up	--	Molecular Function: DNA binding (GO:0003677);; Cellular Component: nucleus (GO:0005634);; Biological Process: regulation of transcription, DNA-templated (GO:0006355);;	K00521|4.9e-35|cpep:111802683|K00521 ferric-chelate reductase [EC:1.16.1.7] | (RefSeq) ferric reduction oxidase 7, chloroplastic-like	--	No apical meristem (NAM) protein	NAC domain-containing protein 100 OS=Arabidopsis thaliana OX=3702 GN=NAC100 PE=2 SV=1	Function unknown	PREDICTED: NAC domain-containing protein 100-like [Nicotiana sylvestris]
gene_29849	1.5159	2.0601	1.7233	1.76433	1.56553	1.96717	3.41958	4.05919	6.39777	7.01e-06	1.14578	up	3.14e-05	1.15121	up	Secondary metabolites biosynthesis, transport and catabolism;; Defense mechanisms	Molecular Function: iron ion binding (GO:0005506);; Cellular Component: membrane (GO:0016020);; Cellular Component: integral component of membrane (GO:0016021);; Molecular Function: oxidoreductase activity, acting on paired donors, with incorporation or reduction of molecular oxygen, NAD(P)H as one donor, and incorporation of one atom of oxygen (GO:0016709);; Molecular Function: heme binding (GO:…	K15472|3.7e-184|spen:107017184|K15472 premnaspirodiene oxygenase [EC:1.14.14.151] | (RefSeq) premnaspirodiene oxygenase	Secondary metabolites biosynthesis, transport and catabolism	Cytochrome P450	Premnaspirodiene oxygenase OS=Hyoscyamus muticus OX=35626 GN=CYP71D55 PE=1 SV=1	Secondary metabolites biosynthesis, transport and catabolism	CYP71D47v1 [Nicotiana tabacum]
gene_29964	2.04913	1.70979	1.36876	1.98408	3.50055	3.45701	0.97214	0.584447	0.31564	0.00143406	-1.05497	down	8.75e-08	-1.91094	down	Function unknown	--	K12486|1.1e-15|han:110942573|K12486 stromal membrane-associated protein | (RefSeq) probable ADP-ribosylation factor GTPase-activating protein AGD5	--	--	IQ domain-containing protein IQM2 OS=Arabidopsis thaliana OX=3702 GN=IQM2 PE=2 SV=1	Function unknown	PREDICTED: IQ domain-containing protein IQM2-like [Nicotiana tabacum]
gene_30739	9.98028	9.44497	16.7697	15.5089	7.03352	12.3015	6.72597	4.68957	3.33514	0.000121491	-1.062	down	0.000377293	-1.14988	down	Lipid transport and metabolism;; General function prediction only	Molecular Function: hydrolase activity, acting on ester bonds (GO:0016788);;	K00679|3.5e-54|cic:CICLE_v10027727mg|K00679 phospholipid:diacylglycerol acyltransferase [EC:2.3.1.158] | (RefSeq) hypothetical protein	--	GDSL-like Lipase/Acylhydrolase	GDSL esterase/lipase At5g33370 OS=Arabidopsis thaliana OX=3702 GN=At5g33370 PE=2 SV=1	General function prediction only	PREDICTED: GDSL esterase/lipase At5g33370-like isoform X1 [Nicotiana sylvestris]
gene_30753	3.50779	3.63937	3.88475	4.75971	5.5749	5.19139	11.4564	10.6017	12.9686	1.54e-18	1.52854	up	1.32e-07	1.01796	up	Posttranslational modification, protein turnover, chaperones	--	--	Energy production and conversion	SPFH domain / Band 7 family	Hypersensitive-induced reaction 1 protein OS=Capsicum annuum OX=4072 GN=HIR1 PE=1 SV=1	Posttranslational modification, protein turnover, chaperones	hypersensitive-induced reaction 1 protein-like [Nicotiana tomentosiformis]
gene_31123	1.92366	3.44139	3.74405	3.7924	1.62484	3.35483	9.048	6.39733	6.10832	8.61e-05	1.03411	up	0.000738458	1.05886	up	Translation, ribosomal structure and biogenesis	Biological Process: cytoplasmic translational termination (GO:0002184);; Cellular Component: cytosol (GO:0005829);; Molecular Function: translation release factor activity, codon specific (GO:0016149);; Cellular Component: translation release factor complex (GO:0018444);; Molecular Function: sequence-specific mRNA binding (GO:1990825);;	K03265|1.6e-252|nta:107781104|K03265 peptide chain release factor subunit 1 | (RefSeq) eukaryotic peptide chain release factor subunit 1-3-like	Translation, ribosomal structure and biogenesis	eRF1 domain 2	Eukaryotic peptide chain release factor subunit 1-3 OS=Arabidopsis thaliana OX=3702 GN=ERF1-3 PE=1 SV=1	Translation, ribosomal structure and biogenesis	PREDICTED: eukaryotic peptide chain release factor subunit 1-3-like [Nicotiana tabacum]
gene_3152	2.92629	8.24014	5.96947	4.13094	3.22616	3.54596	12.5513	16.5293	23.3964	5.88e-06	1.28329	up	1.72e-17	1.99383	up	Carbohydrate transport and metabolism	Molecular Function: trehalose-phosphatase activity (GO:0004805);; Biological Process: trehalose biosynthetic process (GO:0005992);;	K01087|1.1e-220|nta:107832745|K01087 trehalose 6-phosphate phosphatase [EC:3.1.3.12] | (RefSeq) probable trehalose-phosphate phosphatase F	Carbohydrate transport and metabolism	Trehalose-phosphatase	Probable trehalose-phosphate phosphatase F OS=Arabidopsis thaliana OX=3702 GN=TPPF PE=2 SV=1	Carbohydrate transport and metabolism	PREDICTED: probable trehalose-phosphate phosphatase F [Nicotiana tabacum]
gene_31648	8.8288	2.50942	11.1055	5.94121	2.51636	3.44543	1.64731	1.49351	1.53314	2.52e-06	-1.53367	down	0.000220478	-1.2308	down	Posttranslational modification, protein turnover, chaperones	Molecular Function: glutathione transferase activity (GO:0004364);; Cellular Component: cytoplasm (GO:0005737);; Biological Process: glutathione metabolic process (GO:0006749);;	K00799|3.8e-125|nsy:104210456|K00799 glutathione S-transferase [EC:2.5.1.18] | (RefSeq) probable glutathione S-transferase	Posttranslational modification, protein turnover, chaperones	Glutathione S-transferase, N-terminal domain	Probable glutathione S-transferase parC OS=Nicotiana tabacum OX=4097 GN=PARC PE=2 SV=1	Posttranslational modification, protein turnover, chaperones	PREDICTED: probable glutathione S-transferase [Nicotiana sylvestris]
gene_31746	2.03098	1.19064	2.48605	1.08591	1.13848	1.45641	4.66299	4.23692	5.0044	0.000110091	1.05165	up	4.62e-12	1.70116	up	--	Biological Process: positive regulation of sequence-specific DNA binding transcription factor activity (GO:0051091);;	--	--	VQ motif	--	Function unknown	PREDICTED: uncharacterized protein LOC104239220 isoform X2 [Nicotiana sylvestris]
gene_32666	0.235508	0.566957	0.37782	0.456259	0.468339	0.519374	1.00616	1.19726	1.82318	2.96e-05	1.28502	up	0.000134384	1.17803	up	--	Biological Process: defense response (GO:0006952);; Molecular Function: ADP binding (GO:0043531);;	K13453|3.3e-79|sot:102596100|K13453 disease resistance protein | (RefSeq) putative late blight resistance protein homolog R1B-23	Signal transduction mechanisms	NB-ARC domain	Putative late blight resistance protein homolog R1A-10 OS=Solanum demissum OX=50514 GN=R1A-10 PE=3 SV=1	Signal transduction mechanisms	PREDICTED: putative late blight resistance protein homolog R1A-3 [Nicotiana tabacum]
gene_33299	22.9076	39.7512	36.8194	21.7687	28.5181	28.3959	61.5218	72.9558	86.91	5.24e-07	1.03901	up	3.25e-11	1.31287	up	General function prediction only	Molecular Function: nuclease activity (GO:0004518);; Cellular Component: nucleus (GO:0005634);; Biological Process: protein ubiquitination (GO:0016567);; Cellular Component: VCB complex (GO:0030891);;	K08999|2.9e-33|smo:SELMODRAFT_442102|K08999 uncharacterized protein | (RefSeq) hypothetical protein	--	Domain of unknown function (DUF151)	Bifunctional nuclease 1 OS=Arabidopsis thaliana OX=3702 GN=BBD1 PE=2 SV=1	General function prediction only	bifunctional nuclease 1-like [Nicotiana tomentosiformis]
gene_33361	1.87885	2.52663	1.18553	2.27587	2.01224	2.4654	5.00796	6.06964	5.54424	6.14e-06	1.25379	up	8.47e-06	1.10754	up	--	Molecular Function: kinase activity (GO:0016301);;	K13416|1.3e-31|qsu:112022891|K13416 brassinosteroid insensitive 1-associated receptor kinase 1 [EC:2.7.10.1 2.7.11.1] | (RefSeq) BRASSINOSTEROID INSENSITIVE 1-associated receptor kinase 1-like	--	Leucine rich repeat N-terminal domain	Leucine-rich repeat protein 1 OS=Capsicum annuum OX=4072 GN=LRR1 PE=1 SV=2	Signal transduction mechanisms	PREDICTED: somatic embryogenesis receptor kinase 2-like isoform X2 [Nicotiana tabacum]
gene_33493	0.323408	0.546855	0.540558	0.781375	0.394574	0.472382	2.2738	1.84835	2.43362	1.16e-11	1.77322	up	1.35e-08	1.66333	up	--	--	--	--	PLATZ transcription factor	--	Function unknown	PREDICTED: uncharacterized protein LOC104227909 [Nicotiana sylvestris]
gene_33743	3.47121	4.98374	3.69029	2.82575	3.30045	2.40929	9.26554	9.90791	10.1252	5.8e-11	1.19595	up	1.15e-16	1.55797	up	--	Biological Process: lipid metabolic process (GO:0006629);;	K18875|5.3e-50|gab:108479368|K18875 enhanced disease susceptibility 1 protein | (RefSeq) protein EDS1L-like	--	Enhanced disease susceptibility 1 protein EP domain	Lipase-like PAD4 OS=Arabidopsis thaliana OX=3702 GN=PAD4 PE=1 SV=1	General function prediction only	lipase-like PAD4 [Nicotiana tomentosiformis]
gene_33841	0.28935	0.104771	0.245953	0.256912	0.697597	0.412648	1.36343	1.00359	1.33326	8.65e-08	1.69125	up	0.00927831	1.05328	up	--	Cellular Component: membrane (GO:0016020);; Cellular Component: integral component of membrane (GO:0016021);;	K21435|6.8e-23|vra:106756904|K21435 ankyrin repeat domain-containing protein 6 | (RefSeq) ankyrin repeat-containing protein ITN1-like	--	Ankyrin repeats (3 copies)	--	General function prediction only	PREDICTED: ankyrin repeat-containing protein At5g02620-like [Nicotiana tabacum]
gene_33869	6.02805	5.27092	5.4635	7.94266	10.0148	8.05357	2.95892	2.22242	2.08025	5.96e-08	-1.09232	down	1.02e-16	-1.8143	down	Carbohydrate transport and metabolism;; Lipid transport and metabolism	Molecular Function: pectinesterase activity (GO:0030599);; Biological Process: cell wall modification (GO:0042545);; Molecular Function: aspartyl esterase activity (GO:0045330);; Biological Process: pectin catabolic process (GO:0045490);; Molecular Function: pectinesterase inhibitor activity (GO:0046910);;	K01051|0.0e+00|nta:107787878|K01051 pectinesterase [EC:3.1.1.11] | (RefSeq) probable pectinesterase/pectinesterase inhibitor 25	--	Pectinesterase	Probable pectinesterase/pectinesterase inhibitor 25 OS=Arabidopsis thaliana OX=3702 GN=PME25 PE=2 SV=1	Carbohydrate transport and metabolism	PREDICTED: probable pectinesterase/pectinesterase inhibitor 25 [Nicotiana tabacum]
gene_34048	5.52339	15.1983	8.45472	7.65617	8.78476	8.47923	19.8029	26.0856	25.6878	6.35e-05	1.07852	up	1.02e-14	1.35322	up	Signal transduction mechanisms	Molecular Function: protein serine/threonine kinase activity (GO:0004674);; Molecular Function: ATP binding (GO:0005524);; Cellular Component: cytoplasm (GO:0005737);; Biological Process: protein phosphorylation (GO:0006468);; Biological Process: intracellular signal transduction (GO:0035556);;	K08867|0.0e+00|nta:107789724|K08867 WNK lysine deficient protein kinase [EC:2.7.11.1] | (RefSeq) oipk; probable serine/threonine-protein kinase WNK4	General function prediction only	Protein kinase domain	Probable serine/threonine-protein kinase WNK4 OS=Arabidopsis thaliana OX=3702 GN=WNK4 PE=1 SV=1	Signal transduction mechanisms	probable serine/threonine-protein kinase WNK4 [Nicotiana tabacum]
gene_34078	13.3309	14.9178	10.1307	16.4137	9.95829	14.0206	32.1625	29.9787	27.5733	7.36e-11	1.13237	up	2.07e-07	1.01241	up	--	Molecular Function: transferase activity, transferring acyl groups other than amino-acyl groups (GO:0016747);;	K13065|4.5e-255|nto:104115385|K13065 shikimate O-hydroxycinnamoyltransferase [EC:2.3.1.133] | (RefSeq) shikimate O-hydroxycinnamoyltransferase-like	--	Transferase family	Shikimate O-hydroxycinnamoyltransferase OS=Nicotiana tabacum OX=4097 GN=HST PE=1 SV=1	Function unknown	shikimate O-hydroxycinnamoyltransferase-like [Nicotiana tomentosiformis]
gene_34094	2.45643	1.64326	1.82155	1.71455	2.24584	2.58922	6.76244	5.33859	6.04923	3.21e-12	1.42713	up	4.48e-08	1.24097	up	Secondary metabolites biosynthesis, transport and catabolism;; Defense mechanisms	Molecular Function: monooxygenase activity (GO:0004497);; Molecular Function: iron ion binding (GO:0005506);; Cellular Component: integral component of membrane (GO:0016021);; Molecular Function: oxidoreductase activity, acting on paired donors, with incorporation or reduction of molecular oxygen (GO:0016705);; Molecular Function: heme binding (GO:0020037);;	K24179|2.5e-159|lja:Lj3g3v3776580.1|K24179 cytochrome P450 family 72 subfamily A polypeptide 61 [EC:1.14.14.-] | (RefSeq) Lj3g3v3776580.1; -	Secondary metabolites biosynthesis, transport and catabolism;; Lipid transport and metabolism	Cytochrome P450	Cytochrome P450 72A225 OS=Catharanthus roseus OX=4058 GN=CYP72A225 PE=2 SV=1	Secondary metabolites biosynthesis, transport and catabolism	cytochrome P450 CYP72A219-like [Nicotiana tomentosiformis]
gene_34717	12.0205	7.21123	15.7599	15.3712	7.1159	12.1439	4.28057	3.42543	3.25843	1.68e-07	-1.37565	down	1.65e-08	-1.55846	down	--	--	--	--	Gibberellin regulated protein	Gibberellin-regulated protein 9 OS=Arabidopsis thaliana OX=3702 GN=GASA9 PE=3 SV=1	General function prediction only	gibberellin-regulated protein 9-like [Nicotiana tomentosiformis]
gene_34882	0.825373	0.950914	1.079	1.10101	1.78523	0.82958	4.23703	3.49858	2.63166	1.58e-09	1.45971	up	0.000354866	1.16545	up	--	Biological Process: innate immune response-activating signal transduction (GO:0002758);; Cellular Component: plasma membrane (GO:0005886);;	K13456|2.6e-164|nta:107790422|K13456 RPM1-interacting protein 4 | (RefSeq) RPM1-interacting protein 4-like	--	Cleavage site for pathogenic type III effector avirulence factor Avr	RPM1-interacting protein 4 OS=Arabidopsis thaliana OX=3702 GN=RIN4 PE=1 SV=1	Function unknown	PREDICTED: RPM1-interacting protein 4-like [Nicotiana tabacum]
gene_34990	1.42087	1.3961	2.03968	1.48585	4.24807	1.83406	0.544567	0.268603	0.33038	0.000238934	-1.28683	down	4.54e-06	-1.9585	down	--	Molecular Function: molecular_function (GO:0003674);; Molecular Function: transcription cofactor activity (GO:0003712);; Molecular Function: binding (GO:0005488);; Molecular Function: protein binding (GO:0005515);; Cellular Component: cellular_component (GO:0005575);; Cellular Component: intracellular (GO:0005622);; Cellular Component: cell (GO:0005623);; Cellular Component: nucleus (GO:0005634);…	--	--	--	Transcription factor PAR1 OS=Arabidopsis thaliana OX=3702 GN=PAR1 PE=1 SV=1	Function unknown	transcription factor PAR1 isoform X1 [Nicotiana tomentosiformis]
gene_35000	1.10352	0.621291	0.688254	0.384262	0.299285	1.26571	2.04083	2.96722	3.7239	9.77e-05	1.00013	up	4.58e-10	1.73377	up		Molecular Function: protein serine/threonine kinase activity (GO:0004674);; Molecular Function: ATP binding (GO:0005524);;	K13416|6.1e-51|ccaj:109804867|K13416 brassinosteroid insensitive 1-associated receptor kinase 1 [EC:2.7.10.1 2.7.11.1] | (RefSeq) BRASSINOSTEROID INSENSITIVE 1-associated receptor kinase 1-like	--	Protein kinase domain	PR5-like receptor kinase OS=Arabidopsis thaliana OX=3702 GN=PR5K PE=1 SV=1	Signal transduction mechanisms	LEAF RUST 10 DISEASE-RESISTANCE LOCUS RECEPTOR-LIKE PROTEIN KINASE-like 2.1 [Nicotiana tomentosiformis]
gene_35266	2.28782	4.38882	3.5936	1.79695	3.27217	2.7771	7.63683	7.3026	7.64535	3.88e-06	1.01125	up	2.85e-07	1.29535	up	Amino acid transport and metabolism	Cellular Component: plasma membrane (GO:0005886);; Biological Process: amino acid transport (GO:0006865);; Molecular Function: amino acid transmembrane transporter activity (GO:0015171);; Molecular Function: L-lysine transmembrane transporter activity (GO:0015189);; Cellular Component: integral component of membrane (GO:0016021);;	K03294|0.0e+00|nta:107785816|K03294 basic amino acid/polyamine antiporter, APA family | (RefSeq) cationic amino acid transporter 1-like	Amino acid transport and metabolism	Amino acid permease	Cationic amino acid transporter 1 OS=Arabidopsis thaliana OX=3702 GN=CAT1 PE=1 SV=1	Amino acid transport and metabolism	cationic amino acid transporter 1-like [Nicotiana tomentosiformis]
gene_35409	0.996786	2.04482	1.2796	0.481277	1.63487	0.756568	5.46763	4.19421	4.43768	4.04e-08	1.40817	up	1.84e-06	1.74701	up	--	Molecular Function: magnesium ion binding (GO:0000287);; Molecular Function: terpene synthase activity (GO:0010333);;	K14182|2.3e-162|sly:101264374|K14182 vetispiradiene synthase [EC:4.2.3.21] | (RefSeq) TPS33; viridiflorene synthase	--	Terpene synthase family, metal binding domain	Vetispiradiene synthase 1 OS=Solanum tuberosum OX=4113 GN=PVS1 PE=1 SV=1	General function prediction only	vetispiradiene synthase 3-like [Nicotiana tomentosiformis]
gene_35548	2.3694	1.54431	2.51092	1.7583	2.03948	1.98702	0.533709	0.928052	0.655007	0.000118958	-1.20712	down	3.26e-05	-1.34937	down	Carbohydrate transport and metabolism	Molecular Function: water channel activity (GO:0015250);; Cellular Component: integral component of membrane (GO:0016021);;	K09873|5.0e-134|nta:107814985|K09873 aquaporin TIP | (RefSeq) aquaporin TIP1-1	Carbohydrate transport and metabolism	Major intrinsic protein	Aquaporin TIP1-1 OS=Arabidopsis thaliana OX=3702 GN=TIP1-1 PE=1 SV=1	Carbohydrate transport and metabolism	PREDICTED: aquaporin TIP1-1 [Nicotiana tabacum]
gene_35552	17.2189	41.9814	27.6193	33.4796	19.7115	33.2966	82.3313	77.3299	82.5458	2.36e-08	1.28015	up	6.19e-12	1.32713	up	--	Molecular Function: UDP-glycosyltransferase activity (GO:0008194);; Cellular Component: intracellular membrane-bounded organelle (GO:0043231);;	K13496|3.2e-284|nta:107814969|K13496 UDP-glucosyltransferase 73C [EC:2.4.1.-] | (RefSeq) UDP-glycosyltransferase 73C3-like	Carbohydrate transport and metabolism;; Energy production and conversion	UDP-glucoronosyl and UDP-glucosyl transferase	UDP-glycosyltransferase 73C3 OS=Arabidopsis thaliana OX=3702 GN=UGT73C3 PE=2 SV=1	Energy production and conversion;; Carbohydrate transport and metabolism	PREDICTED: UDP-glycosyltransferase 73C3-like [Nicotiana tabacum]
gene_36046	45.3812	39.2888	52.2247	40.0165	23.1158	36.4691	95.3449	90.4883	101.791	2.42e-12	1.01207	up	1.03e-12	1.371	up	--	Molecular Function: transcription factor activity, sequence-specific DNA binding (GO:0003700);; Cellular Component: nucleus (GO:0005634);; Molecular Function: sequence-specific DNA binding (GO:0043565);;	K08819|3.5e-72|thj:104822348|K08819 cyclin-dependent kinase 12/13 [EC:2.7.11.22 2.7.11.23] | (RefSeq) LOW QUALITY PROTEIN: cyclin-dependent kinase 12	--	WRKY DNA -binding domain	Probable WRKY transcription factor 3 OS=Arabidopsis thaliana OX=3702 GN=WRKY3 PE=2 SV=1	Transcription	PREDICTED: probable WRKY transcription factor 3 [Nicotiana sylvestris]
gene_36161	1.15538	1.71366	1.42236	1.7247	0.652831	1.49993	3.3585	4.79045	3.67413	2.46e-08	1.26985	up	3.12e-05	1.32362	up	Signal transduction mechanisms	Molecular Function: ATP binding (GO:0005524);; Cellular Component: plasma membrane (GO:0005886);; Cellular Component: integral component of membrane (GO:0016021);; Molecular Function: ATPase activity (GO:0016887);; Molecular Function: ATPase activity, coupled to transmembrane movement of substances (GO:0042626);; Biological Process: transmembrane transport (GO:0055085);;	K05681|4.2e-188|nau:109228191|K05681 ATP-binding cassette, subfamily G (WHITE), member 2 | (RefSeq) ABC transporter G family member 9-like	Secondary metabolites biosynthesis, transport and catabolism	ABC-2 type transporter	ABC transporter G family member 14 OS=Arabidopsis thaliana OX=3702 GN=ABCG14 PE=1 SV=1	Secondary metabolites biosynthesis, transport and catabolism	PREDICTED: ABC transporter G family member 14-like [Nicotiana sylvestris]
gene_36222	35.193	31.6498	36.2657	24.0562	10.6431	21.1937	75.527	66.5638	88.6899	5.24e-14	1.09528	up	8.52e-13	1.79277	up	--	Molecular Function: transcription factor activity, sequence-specific DNA binding (GO:0003700);; Cellular Component: nucleus (GO:0005634);; Molecular Function: sequence-specific DNA binding (GO:0043565);;	K08819|6.2e-69|thj:104822348|K08819 cyclin-dependent kinase 12/13 [EC:2.7.11.22 2.7.11.23] | (RefSeq) LOW QUALITY PROTEIN: cyclin-dependent kinase 12	--	WRKY DNA -binding domain	Probable WRKY transcription factor 4 OS=Arabidopsis thaliana OX=3702 GN=WRKY4 PE=1 SV=2	Transcription	PREDICTED: probable WRKY transcription factor 3 [Nicotiana sylvestris]
gene_36421	1.82952	2.80324	3.33623	2.52055	2.56486	2.48512	0.81849	0.973717	1.31141	0.000504577	-1.05608	down	1.59e-05	-1.237	down	--	Cellular Component: extracellular region (GO:0005576);; Cellular Component: cell wall (GO:0005618);; Biological Process: plant-type cell wall organization (GO:0009664);; Cellular Component: membrane (GO:0016020);;	K20628|4.0e-94|nau:109215308|K20628 expansin | (RefSeq) expansin-A10-like	--	Expansin C-terminal domain	Expansin-A1 OS=Oryza sativa subsp. japonica OX=39947 GN=EXPA1 PE=2 SV=2	General function prediction only	expansin-A11-like isoform X1 [Nicotiana tomentosiformis]
gene_36687	2.10567	1.2262	1.50128	2.93255	2.58465	2.06507	0.615916	0.35104	0.707393	0.00543079	-1.00289	down	1.89e-08	-1.88559	down	--	--	--	General function prediction only	--	Probable lysophospholipase BODYGUARD 3 OS=Arabidopsis thaliana OX=3702 GN=BDG3 PE=2 SV=1	General function prediction only	probable lysophospholipase BODYGUARD 3 [Nicotiana tomentosiformis]
gene_36844	2.57027	2.13905	4.06637	3.21424	1.78817	2.95218	0.769078	1.01539	0.991817	1.48e-05	-1.28077	down	5.69e-06	-1.39801	down	Secondary metabolites biosynthesis, transport and catabolism	Biological Process: fatty acid biosynthetic process (GO:0006633);; Cellular Component: integral component of membrane (GO:0016021);; Molecular Function: transferase activity, transferring acyl groups other than amino-acyl groups (GO:0016747);;	K15397|2.5e-223|nsy:104242382|K15397 3-ketoacyl-CoA synthase [EC:2.3.1.199] | (RefSeq) 3-ketoacyl-CoA synthase 17-like	--	FAE1/Type III polyketide synthase-like protein	3-ketoacyl-CoA synthase 1 OS=Arabidopsis thaliana OX=3702 GN=KCS1 PE=1 SV=1	--	PREDICTED: 3-ketoacyl-CoA synthase 17-like [Nicotiana sylvestris]
gene_36899	4.09519	4.25965	3.97566	3.96057	2.28819	4.06192	1.75666	1.39938	1.64502	8.82e-11	-1.36352	down	9.24e-05	-1.10962	down	--	Biological Process: regulation of cyclin-dependent protein serine/threonine kinase activity (GO:0000079);; Cellular Component: cyclin-dependent protein kinase holoenzyme complex (GO:0000307);; Cellular Component: nucleus (GO:0005634);; Cellular Component: cytoplasm (GO:0005737);; Molecular Function: cyclin-dependent protein serine/threonine kinase regulator activity (GO:0016538);; Cellular Compon…	K06627|2.5e-303|nsy:104211274|K06627 cyclin-A | (RefSeq) cyclin-A2-2-like isoform X1	Cell cycle control, cell division, chromosome partitioning	Cyclin, N-terminal domain	Cyclin-A2-1 OS=Oryza sativa subsp. japonica OX=39947 GN=CYCA2-1 PE=2 SV=1	Cell cycle control, cell division, chromosome partitioning	PREDICTED: cyclin-A2-2-like isoform X1 [Nicotiana sylvestris]
gene_37072	0.714478	0.093501	0.275943	0.131136	0.123686	0.670055	10.4371	7.91116	6.53278	3.74e-46	3.54668	up	1.43e-37	3.91362	up	--	Molecular Function: transcription factor activity, sequence-specific DNA binding (GO:0003700);; Cellular Component: nucleus (GO:0005634);; Molecular Function: sequence-specific DNA binding (GO:0043565);;	K09286|2.5e-15|csat:104777523|K09286 EREBP-like factor | (RefSeq) ethylene-responsive transcription factor RAP2-6-like isoform X1	--	WRKY DNA -binding domain	Probable WRKY transcription factor 41 OS=Arabidopsis thaliana OX=3702 GN=WRKY41 PE=1 SV=2	--	PREDICTED: probable WRKY transcription factor 41 isoform X1 [Nicotiana tabacum]
gene_37073	4.6708	4.38912	4.3216	3.5347	5.58796	4.06652	15.2016	11.6888	11.9008	3.33e-12	1.31376	up	1.23e-09	1.33497	up	--	Molecular Function: transcription factor activity, sequence-specific DNA binding (GO:0003700);; Cellular Component: nucleus (GO:0005634);; Molecular Function: sequence-specific DNA binding (GO:0043565);;	K16225|6.7e-10|csat:104760397|K16225 probable WRKY transcription factor 52 | (RefSeq) disease resistance protein RRS1-like	--	WRKY DNA -binding domain	Probable WRKY transcription factor 41 OS=Arabidopsis thaliana OX=3702 GN=WRKY41 PE=1 SV=2	--	PREDICTED: probable WRKY transcription factor 41 [Nicotiana tabacum]
gene_37115	0.920124	0.540091	1.21904	0.677426	0.577402	1.12715	0.313036	0.367716	0.231238	0.00499538	-1.01569	down	0.00453868	-1.16277	down	--	Molecular Function: ATP binding (GO:0005524);; Molecular Function: 1-phosphatidylinositol-4-phosphate 5-kinase activity (GO:0016308);;	K00889|6.0e-154|nta:107775602|K00889 1-phosphatidylinositol-4-phosphate 5-kinase [EC:2.7.1.68] | (RefSeq) phosphatidylinositol 4-phosphate 5-kinase 6-like	Signal transduction mechanisms	MORN repeat	Phosphatidylinositol 4-phosphate 5-kinase 6 OS=Arabidopsis thaliana OX=3702 GN=PIP5K6 PE=2 SV=1	Signal transduction mechanisms	PREDICTED: phosphatidylinositol 4-phosphate 5-kinase 6-like isoform X2 [Nicotiana tabacum]
gene_37252	0.694396	0.906644	0.432441	0.845862	0.643057	0.496333	1.93933	2.30692	1.53972	0.00138961	1.06591	up	0.000686115	1.19978	up	General function prediction only	Molecular Function: phospholipase activity (GO:0004620);; Biological Process: lipid catabolic process (GO:0016042);; Molecular Function: acylglycerol lipase activity (GO:0047372);;	--	Lipid transport and metabolism	Patatin-like phospholipase	Patatin-like protein 2 OS=Arabidopsis thaliana OX=3702 GN=PLP2 PE=1 SV=1	Lipid transport and metabolism	PREDICTED: patatin-like protein 2 [Nicotiana tabacum]
gene_37411	11.6084	5.29872	13.7944	14.4853	2.87072	7.50708	1.92845	0.423153	0.627523	2.54e-05	-1.5036	down	0.00236115	-1.51554	down	Cell wall/membrane/envelope biogenesis	--	K09753|2.3e-34|ppp:112293893|K09753 cinnamoyl-CoA reductase [EC:1.2.1.44] | (RefSeq) cinnamoyl-CoA reductase 1-like	Defense mechanisms	NAD(P)H-binding	Bifunctional dihydroflavonol 4-reductase/flavanone 4-reductase OS=Malus domestica OX=3750 GN=DFR PE=1 SV=1	Defense mechanisms	PREDICTED: bifunctional dihydroflavonol 4-reductase/flavanone 4-reductase-like isoform X2 [Nicotiana sylvestris]
gene_37895	1.72105	2.24175	1.22775	2.70562	1.52497	1.74266	0.599457	0.687894	0.554129	0.00138632	-1.06986	down	1.15e-05	-1.50036	down	Carbohydrate transport and metabolism;; Lipid transport and metabolism	Cellular Component: integral component of membrane (GO:0016021);; Molecular Function: pectinesterase activity (GO:0030599);; Biological Process: cell wall modification (GO:0042545);; Molecular Function: aspartyl esterase activity (GO:0045330);; Biological Process: pectin catabolic process (GO:0045490);; Molecular Function: carboxylic ester hydrolase activity (GO:0052689);;	K01051|6.0e-88|egr:104438215|K01051 pectinesterase [EC:3.1.1.11] | (RefSeq) LOW QUALITY PROTEIN: probable pectinesterase 53	--	Pectinesterase	Probable pectinesterase 68 OS=Arabidopsis thaliana OX=3702 GN=PME68 PE=2 SV=1	General function prediction only	PREDICTED: probable pectinesterase 68 [Nicotiana sylvestris]
gene_37932	6.56405	13.2729	10.0137	6.47462	3.02546	9.96424	33.5116	20.6862	26.7649	4.03e-06	1.16521	up	2.82e-07	1.64199	up	General function prediction only	Cellular Component: nucleus (GO:0005634);; Cellular Component: cytosol (GO:0005829);; Biological Process: cytokinin biosynthetic process (GO:0009691);; Molecular Function: hydrolase activity, hydrolyzing N-glycosyl compounds (GO:0016799);;	K22522|1.4e-65|nta:107764537|K22522 cytokinin riboside 5'-monophosphate phosphoribohydrolase [EC:3.2.2.-] | (RefSeq) cytokinin riboside 5'-monophosphate phosphoribohydrolase LOG1-like	--	Possible lysine decarboxylase	Cytokinin riboside 5'-monophosphate phosphoribohydrolase LOG4 OS=Arabidopsis thaliana OX=3702 GN=LOG4 PE=1 SV=1	Function unknown	PREDICTED: cytokinin riboside 5'-monophosphate phosphoribohydrolase LOG1-like [Nicotiana tabacum]
gene_38466	1.21578	1.79878	2.48811	2.02081	1.26476	1.36427	5.09395	4.9446	5.95932	1.01e-08	1.32721	up	2.19e-13	1.59231	up	--	Molecular Function: DNA binding (GO:0003677);; Cellular Component: nucleus (GO:0005634);;	K08869|3.5e-27|cre:CHLREDRAFT_165812|K08869 aarF domain-containing kinase | (RefSeq) predicted protein	Posttranslational modification, protein turnover, chaperones	Myb-like DNA-binding domain	Transcription factor DIVARICATA OS=Antirrhinum majus OX=4151 GN=DIVARICATA PE=2 SV=1	Transcription	PREDICTED: transcription factor DIVARICATA-like [Nicotiana sylvestris]
gene_38477	20.2465	31.7499	21.0753	23.0896	23.0961	27.6138	54.0536	63.7484	65.0976	1.66e-11	1.21581	up	1.06e-15	1.17415	up	--	--	--	--	--	--	Posttranslational modification, protein turnover, chaperones	hypothetical protein VIGAN_05131200 [Vigna angularis var. angularis]
gene_38607	94.8422	77.229	73.2264	71.8481	109.187	100.454	314.469	184.426	189.014	6.28e-10	1.31575	up	0.000105636	1.07479	up	Carbohydrate transport and metabolism	Molecular Function: chitinase activity (GO:0004568);; Cellular Component: extracellular region (GO:0005576);; Biological Process: carbohydrate metabolic process (GO:0005975);;	K01183|1.9e-172|nta:107825584|K01183 chitinase [EC:3.2.1.14] | (RefSeq) acidic endochitinase	Cell wall/membrane/envelope biogenesis	Glycosyl hydrolases family 18	Acidic endochitinase OS=Nicotiana tabacum OX=4097 PE=1 SV=1	Carbohydrate transport and metabolism	acidic endochitinase precursor [Nicotiana tabacum]
gene_39117	0.552755	0.677809	0.494162	0.469741	0.840333	0.942895	3.56402	3.4112	3.99533	2.4e-43	2.42469	up	7.6e-15	1.97345	up	Signal transduction mechanisms	Molecular Function: ATP binding (GO:0005524);; Cellular Component: plasma membrane (GO:0005886);; Cellular Component: integral component of membrane (GO:0016021);; Molecular Function: ATPase activity (GO:0016887);; Molecular Function: ATPase activity, coupled to transmembrane movement of substances (GO:0042626);; Biological Process: transmembrane transport (GO:0055085);;	K08712|1.7e-149|gsl:Gasu_29800|K08712 ATP-binding cassette, subfamily G (WHITE), member 2, SNQ2 | (RefSeq) ABC transporter, ATP-binding protein	Secondary metabolites biosynthesis, transport and catabolism	ABC-2 type transporter	Pleiotropic drug resistance protein 1 OS=Nicotiana plumbaginifolia OX=4092 GN=PDR1 PE=1 SV=1	Secondary metabolites biosynthesis, transport and catabolism	PREDICTED: pleiotropic drug resistance protein 1 [Nicotiana sylvestris]
gene_39145	0.228387	0.030324	0.381957	0.072655	0.182274	0.137298	2.89122	3.55443	3.41901	3.06e-19	2.59518	up	2.38e-33	3.61902	up	--	Biological Process: mRNA splicing, via spliceosome (GO:0000398);; Cellular Component: spliceosomal complex (GO:0005681);;	K06063|2.2e-36|nau:109215629|K06063 SNW domain-containing protein 1 | (RefSeq) SNW/SKI-interacting protein-like	RNA processing and modification;; Chromatin structure and dynamics	--	SNW/SKI-interacting protein A OS=Oryza sativa subsp. japonica OX=39947 GN=SKIPA PE=1 SV=1	RNA processing and modification;; Chromatin structure and dynamics	PREDICTED: SNW/SKI-interacting protein-like, partial [Nicotiana sylvestris]
gene_39723	0.066257	0.502569	0.180655	0.041913	0.297446	0.232606	1.06234	1.32037	0.894022	0.002277	1.13912	up	0.000339093	1.59957	up	Lipid transport and metabolism;; Secondary metabolites biosynthesis, transport and catabolism;; General function prediction only	--	K13070|1.2e-72|dosa:Os04t0179200-01|K13070 momilactone-A synthase [EC:1.1.1.295] | (RefSeq) Os04g0179200, MAS, MOMILACTONE_A_SYNTHASE; Similar to Stem secoisolariciresinol dehydrogenase (Fragment).	General function prediction only	Enoyl-(Acyl carrier protein) reductase	Secoisolariciresinol dehydrogenase (Fragment) OS=Podophyllum peltatum OX=35933 PE=1 SV=1	Lipid transport and metabolism;; Secondary metabolites biosynthesis, transport and catabolism	PREDICTED: secoisolariciresinol dehydrogenase-like [Nicotiana tabacum]
gene_39982	0.667703	0.634851	0.793862	0.601358	0.435187	0.926129	0.234927	0.185848	0.143666	0.000391011	-1.1929	down	0.000293029	-1.35141	down	--	Biological Process: microtubule cytoskeleton organization (GO:0000226);; Cellular Component: cellular_component (GO:0005575);; Cellular Component: intracellular (GO:0005622);; Cellular Component: cell (GO:0005623);; Cellular Component: nucleus (GO:0005634);; Cellular Component: cytoplasm (GO:0005737);; Cellular Component: cytoskeleton (GO:0005856);; Cellular Component: microtubule (GO:0005874);; …	--	--	--	Interactor of constitutive active ROPs 2, chloroplastic OS=Arabidopsis thaliana OX=3702 GN=ICR2 PE=1 SV=1	Function unknown	interactor of constitutive active ROPs 2, chloroplastic-like isoform X1 [Nicotiana tomentosiformis]
gene_40073	5.86071	7.44939	6.91681	14.3889	5.46235	10.3016	2.12844	2.16953	2.98889	3.04e-12	-1.33874	down	1.21e-10	-1.87674	down	Amino acid transport and metabolism	Cellular Component: nucleus (GO:0005634);; Cellular Component: cytoplasm (GO:0005737);; Biological Process: L-methionine salvage from S-adenosylmethionine (GO:0019284);; Biological Process: L-methionine salvage from methylthioadenosine (GO:0019509);; Molecular Function: S-methyl-5-thioribose-1-phosphate isomerase activity (GO:0046523);;	K08963|6.2e-136|nta:107791399|K08963 methylthioribose-1-phosphate isomerase [EC:5.3.1.23] | (RefSeq) methylthioribose-1-phosphate isomerase-like	Translation, ribosomal structure and biogenesis	Initiation factor 2 subunit family	Methylthioribose-1-phosphate isomerase OS=Nicotiana tabacum OX=4097 GN=CIG2 PE=2 SV=1	Translation, ribosomal structure and biogenesis	PREDICTED: methylthioribose-1-phosphate isomerase-like [Nicotiana tabacum]
gene_40126	21.2915	42.8438	33.4853	24.7994	19.139	24.1873	135.446	104.958	100.935	3.28e-14	1.59793	up	5.6e-37	2.14097	up	--	Molecular Function: structural constituent of cell wall (GO:0005199);; Biological Process: plant-type cell wall organization (GO:0009664);;	--	--	Extensin-like region	--	--	PREDICTED: extensin-3 [Nicotiana attenuata]
gene_41065	0.966431	1.05004	0.567584	1.39178	0.88077	0.944499	4.82047	2.77165	2.23955	2.94e-07	1.41657	up	5.9e-05	1.234	up	Carbohydrate transport and metabolism	Molecular Function: hydrolase activity, hydrolyzing O-glycosyl compounds (GO:0004553);; Biological Process: carbohydrate metabolic process (GO:0005975);; Molecular Function: carbohydrate binding (GO:0030246);;	K15925|9.6e-15|ppp:112287571|K15925 alpha-D-xyloside xylohydrolase [EC:3.2.1.177] | (RefSeq) alpha-xylosidase 1-like isoform X1	Carbohydrate transport and metabolism	Glycosyl hydrolases family 31	Putative alpha-xylosidase 2 OS=Arabidopsis thaliana OX=3702 GN=XYL2 PE=5 SV=1	Carbohydrate transport and metabolism	PREDICTED: sulfoquinovosidase-like [Nicotiana tabacum]
gene_41641	2.87784	2.53747	3.35495	2.88208	2.62118	3.27993	6.9555	7.66859	6.69753	7.95e-16	1.17005	up	2.55e-14	1.11985	up	General function prediction only	Biological Process: defense response (GO:0006952);; Molecular Function: carbohydrate binding (GO:0030246);; Molecular Function: ADP binding (GO:0043531);;	K13453|6.3e-126|nau:109235474|K13453 disease resistance protein | (RefSeq) putative late blight resistance protein homolog R1A-4	Signal transduction mechanisms	NB-ARC domain	Putative late blight resistance protein homolog R1B-16 OS=Solanum demissum OX=50514 GN=R1B-16 PE=3 SV=1	Signal transduction mechanisms	putative late blight resistance protein homolog R1B-16 isoform X2 [Nicotiana tomentosiformis]
gene_42368	0.679192	1.57832	0.747443	0.989567	0.31856	0.630146	1.83342	3.41713	4.20092	0.000758179	1.09078	up	1.93e-05	1.55548	up	--	--	--	--	--	FCS-Like Zinc finger 8 OS=Arabidopsis thaliana OX=3702 GN=FLZ8 PE=1 SV=1	Function unknown	PREDICTED: uncharacterized protein LOC104234473 [Nicotiana sylvestris]
gene_43395	1.40346	0.730652	1.01085	0.900982	0.877776	0.892336	0.29691	0.268278	0.280035	0.000234898	-1.25597	down	7.33e-05	-1.43399	down	General function prediction only	Biological Process: lipid catabolic process (GO:0016042);; Molecular Function: hydrolase activity (GO:0016787);;	--	Lipid transport and metabolism	Patatin-like phospholipase	Probable inactive patatin-like protein 9 OS=Arabidopsis thaliana OX=3702 GN=PLP9 PE=2 SV=1	Lipid transport and metabolism	PREDICTED: probable inactive patatin-like protein 9 [Nicotiana sylvestris]
gene_43509	1.14557	0.850056	1.29266	0.973601	0.283738	0.937054	3.56682	2.56597	2.584	1.34e-05	1.15257	up	1.04e-05	1.5715	up	Posttranslational modification, protein turnover, chaperones	Molecular Function: cysteine-type endopeptidase activity (GO:0004197);; Cellular Component: extracellular space (GO:0005615);; Cellular Component: lysosome (GO:0005764);; Biological Process: regulation of catalytic activity (GO:0050790);; Biological Process: proteolysis involved in cellular protein catabolic process (GO:0051603);;	K01363|5.9e-107|nsy:104235278|K01363 cathepsin B [EC:3.4.22.1] | (RefSeq) cathepsin B-like	Posttranslational modification, protein turnover, chaperones	Papain family cysteine protease	Cathepsin B-like protease 2 OS=Arabidopsis thaliana OX=3702 GN=CATHB2 PE=2 SV=1	Posttranslational modification, protein turnover, chaperones	PREDICTED: cathepsin B-like [Nicotiana sylvestris]
gene_43712	1.91807	2.1179	2.22496	2.41366	2.28171	2.9917	9.6912	4.92786	5.71869	5.92e-07	1.36342	up	0.000277002	1.14975	up	--	--	--	--	--	--	--	--
gene_44572	0.274896	0.335153	0.102201	0	0.145725	0.275735	1.38619	1.87065	1.77435	2.75e-05	1.4791	up	7.22e-06	2.0145	up	--	Cellular Component: nucleus (GO:0005634);; Cellular Component: cytoplasm (GO:0005737);; Molecular Function: electron carrier activity (GO:0009055);; Molecular Function: protein disulfide oxidoreductase activity (GO:0015035);;	K03676|2.8e-51|nsy:104234008|K03676 glutaredoxin 3 | (RefSeq) glutaredoxin-C13-like	Posttranslational modification, protein turnover, chaperones	Glutaredoxin	Glutaredoxin-C13 OS=Arabidopsis thaliana OX=3702 GN=GRXC13 PE=1 SV=1	Posttranslational modification, protein turnover, chaperones	PREDICTED: glutaredoxin-C13-like [Nicotiana sylvestris]
gene_44701	0.54261	0.302959	0.523599	0.204768	0.338939	0.702408	2.30692	1.00979	1.09139	0.000524041	1.19798	up	0.00416862	1.27621	up	--	Cellular Component: integral component of membrane (GO:0016021);;	--	--	Plant protein of unknown function	Putative UPF0481 protein At3g02645 OS=Arabidopsis thaliana OX=3702 GN=At3g02645 PE=3 SV=1	Function unknown	PREDICTED: putative UPF0481 protein At3g02645 [Nicotiana tabacum]
gene_45227	3.70032	5.24324	5.88815	6.34132	5.88139	7.23945	2.52264	1.60024	1.85669	0.000362606	-1.04277	down	5.11e-10	-1.62481	down	--	Cellular Component: cellular_component (GO:0005575);; Cellular Component: intracellular (GO:0005622);; Cellular Component: cell (GO:0005623);; Cellular Component: cytoplasm (GO:0005737);; Cellular Component: chloroplast (GO:0009507);; Cellular Component: plastid (GO:0009536);; Cellular Component: organelle (GO:0043226);; Cellular Component: membrane-bounded organelle (GO:0043227);; Cellular Compo…	--	--	Stress responsive A/B Barrel Domain	Stress-response A/B barrel domain-containing protein At5g22580 OS=Arabidopsis thaliana OX=3702 GN=At5g22580 PE=1 SV=1	Function unknown	PREDICTED: uncharacterized protein At5g22580 [Nicotiana sylvestris]
gene_45423	1.85789	1.8775	1.29253	1.49239	1.22843	1.28474	0.609214	0.557931	0.480619	0.0026348	-1.06522	down	0.00741753	-1.09279	down	--	--	K03029|2.3e-19|lang:109332961|K03029 26S proteasome regulatory subunit N10 | (RefSeq) 26S proteasome non-ATPase regulatory subunit 4 homolog	--	Protein of unknown function (DUF632)	Protein ALTERED PHOSPHATE STARVATION RESPONSE 1 OS=Arabidopsis thaliana OX=3702 GN=APSR1 PE=2 SV=1	Function unknown	PREDICTED: uncharacterized protein LOC107782351 [Nicotiana tabacum]
gene_45439	5.28272	7.02011	5.85468	6.52313	4.42895	6.40526	11.9049	12.8224	15.3456	2.11e-11	1.06837	up	8.15e-09	1.06504	up	--	Biological Process: regulation of transcription, DNA-templated (GO:0006355);; Molecular Function: protein dimerization activity (GO:0046983);;	--	--	bHLH-MYC and R2R3-MYB transcription factors N-terminal	Transcription factor LHW OS=Arabidopsis thaliana OX=3702 GN=LHW PE=1 SV=1	Transcription	PREDICTED: transcription factor LHW-like [Nicotiana tabacum]
gene_45583	1.17081	1.63469	1.52213	1.10434	1.17576	1.15937	2.74463	3.80763	3.6903	5.6e-05	1.04543	up	4.01e-07	1.33185	up	--	--	--	--	--	--	General function prediction only	PREDICTED: lipase-like PAD4 isoform X2 [Nicotiana tabacum]
gene_46719	121.154	160.234	135.948	98.1584	145.321	155.88	411.911	315.636	352.451	3.87e-17	1.28869	up	3.5e-08	1.24315	up	Inorganic ion transport and metabolism	Molecular Function: carbonate dehydratase activity (GO:0004089);; Molecular Function: zinc ion binding (GO:0008270);; Biological Process: cyanate catabolic process (GO:0009440);; Biological Process: carbon utilization (GO:0015976);;	K01673|9.2e-80|nta:107767796|K01673 carbonic anhydrase [EC:4.2.1.1] | (RefSeq) carbonic anhydrase, chloroplastic-like	Inorganic ion transport and metabolism	Carbonic anhydrase	Carbonic anhydrase, chloroplastic OS=Nicotiana tabacum OX=4097 PE=2 SV=1	Inorganic ion transport and metabolism	carbonic anhydrase, chloroplastic-like [Nicotiana tomentosiformis]
gene_46883	1.48399	1.81136	1.86387	0.844275	0.110869	1.28733	14.826	7.93071	9.10968	1.26e-19	2.17214	up	0.000688136	1.66541	up	--	Molecular Function: hydrolase activity, hydrolyzing O-glycosyl compounds (GO:0004553);; Biological Process: carbohydrate metabolic process (GO:0005975);; Cellular Component: anchored component of plasma membrane (GO:0046658);;	K19891|1.2e-56|ccav:112523458|K19891 glucan endo-1,3-beta-glucosidase 1/2/3 [EC:3.2.1.39] | (RefSeq) glucan endo-1,3-beta-glucosidase 3-like	--	Glycosyl hydrolases family 17	Glucan endo-1,3-beta-glucosidase, acidic isoform GL153 OS=Nicotiana tabacum OX=4097 GN=GGL4 PE=2 SV=1	General function prediction only	glucan endo-1,3-beta-glucosidase, acidic isoform GL153 precursor [Nicotiana tabacum]
gene_46951	0.212836	0.152046	0.163014	0.252707	0.151856	0.084448	0.973756	1.10427	1.42142	9.33e-07	1.63947	up	6.18e-07	1.98881	up	--	--	--	--	--	FCS-Like Zinc finger 8 OS=Arabidopsis thaliana OX=3702 GN=FLZ8 PE=1 SV=1	Function unknown	FCS-Like Zinc finger 8-like [Nicotiana tomentosiformis]
gene_47136	2.57956	2.76533	1.86476	1.83774	1.52853	1.47144	6.75681	6.40061	7.60226	8.68e-10	1.3363	up	1.29e-18	1.86786	up	--	Cellular Component: plasma membrane (GO:0005886);; Biological Process: carbohydrate transport (GO:0008643);; Cellular Component: integral component of membrane (GO:0016021);; Molecular Function: sugar transmembrane transporter activity (GO:0051119);;	K15382|1.2e-158|nsy:104243017|K15382 solute carrier family 50 (sugar transporter) | (RefSeq) bidirectional sugar transporter SWEET12-like	General function prediction only	Sugar efflux transporter for intercellular exchange	Bidirectional sugar transporter SWEET11 OS=Arabidopsis thaliana OX=3702 GN=SWEET11 PE=1 SV=1	General function prediction only	PREDICTED: bidirectional sugar transporter SWEET12-like [Nicotiana sylvestris]
gene_47169	2.6503	2.013	2.21421	2.59085	0.645598	1.60569	0.344288	0.467847	0.777758	6.05e-08	-1.58877	down	0.00616763	-1.22706	down	--	--	K10527|2.7e-32|nta:107797268|K10527 enoyl-CoA hydratase/3-hydroxyacyl-CoA dehydrogenase [EC:4.2.1.17 1.1.1.35 1.1.1.211] | (RefSeq) peroxisomal fatty acid beta-oxidation multifunctional protein AIM1-like	--	--	--	--	uncharacterized protein LOC104090995 [Nicotiana tomentosiformis]
gene_47175	2.39658	1.91876	1.54484	2.57541	2.5863	3.28107	0.749049	0.759009	0.584167	5.39e-05	-1.14135	down	8.35e-14	-1.884	down	--	Molecular Function: UDP-glycosyltransferase activity (GO:0008194);; Cellular Component: intracellular membrane-bounded organelle (GO:0043231);;	K23452|1.8e-87|eus:EUTSA_v10007489mg|K23452 UDP-glucosyltransferase 85A [EC:2.4.1.-] | (RefSeq) hypothetical protein	Carbohydrate transport and metabolism;; Energy production and conversion	UDP-glucoronosyl and UDP-glucosyl transferase	7-deoxyloganetic acid glucosyl transferase OS=Catharanthus roseus OX=4058 GN=7DLGT PE=1 SV=1	Energy production and conversion;; Carbohydrate transport and metabolism	PREDICTED: 7-deoxyloganetic acid glucosyltransferase-like [Nicotiana tabacum]
gene_47283	0.126843	0.442772	0.233558	0.173948	0.284633	0.391503	0.948601	0.80555	1.15642	0.000807468	1.17715	up	0.000708233	1.2777	up	Amino acid transport and metabolism	Molecular Function: catalytic activity (GO:0003824);;	--	General function prediction only	Aminotransferase class-V	--	General function prediction only	PREDICTED: probable cysteine desulfurase [Nicotiana tabacum]
gene_473	0.124299	0.147667	0.14734	0.126779	0.160773	0.37838	0.901025	0.712943	0.83056	4.11e-05	1.43222	up	0.0039945	1.28163	up	Inorganic ion transport and metabolism	Molecular Function: zinc ion transmembrane transporter activity (GO:0005385);; Cellular Component: plasma membrane (GO:0005886);; Cellular Component: membrane (GO:0016020);; Cellular Component: integral component of membrane (GO:0016021);; Biological Process: zinc II ion transmembrane transport (GO:0071577);;	K14709|3.7e-183|nta:107782418|K14709 solute carrier family 39 (zinc transporter), member 1/2/3 | (RefSeq) zinc transporter 8-like	Inorganic ion transport and metabolism	ZIP Zinc transporter	Zinc transporter 5 OS=Arabidopsis thaliana OX=3702 GN=ZIP5 PE=2 SV=1	Inorganic ion transport and metabolism	PREDICTED: zinc transporter 8-like [Nicotiana tabacum]
gene_47832	0.269064	1.79266	1.37116	0.404119	0.615598	0.889435	3.41335	3.1068	4.24574	0.00221372	1.08467	up	1.23e-11	2.04782	up	--	--	--	--	PDDEXK-like family of unknown function	--	Function unknown	PREDICTED: uncharacterized protein LOC107819115 [Nicotiana tabacum]
gene_47949	2.89226	6.57679	5.11151	4.03076	8.01041	5.71481	11.512	18.0178	22.8263	7.98e-09	1.50836	up	7.17e-05	1.25852	up	--	Cellular Component: extracellular region (GO:0005576);;	K20628|3.6e-26|sita:101779243|K20628 expansin | (RefSeq) expansin-B16 isoform X1	--	Lytic transglycolase	Expansin-like B1 OS=Oryza sativa subsp. japonica OX=39947 GN=EXLB1 PE=2 SV=2	General function prediction only	expansin-like B1 [Nicotiana tomentosiformis]
gene_48617	2.05569	1.64633	2.49742	1.17922	1.4597	1.34635	14.2933	10.7264	11.6178	2.53e-34	2.22343	up	4.04e-62	2.87488	up	--	Molecular Function: transcription factor activity, sequence-specific DNA binding (GO:0003700);; Cellular Component: nucleus (GO:0005634);; Molecular Function: sequence-specific DNA binding (GO:0043565);;	K09286|5.1e-18|aof:109830022|K09286 EREBP-like factor | (RefSeq) dehydration-responsive element-binding protein 2C-like	--	WRKY DNA -binding domain	Probable WRKY transcription factor 41 OS=Arabidopsis thaliana OX=3702 GN=WRKY41 PE=1 SV=2	--	PREDICTED: probable WRKY transcription factor 41 isoform X1 [Nicotiana tabacum]
gene_48623	0.575073	0.558863	1.26664	0.844628	0.747829	1.30527	21.7384	14.9865	13.8951	1.68e-63	3.51299	up	3.95e-54	3.55935	up	--	Molecular Function: transcription factor activity, sequence-specific DNA binding (GO:0003700);; Cellular Component: nucleus (GO:0005634);; Molecular Function: sequence-specific DNA binding (GO:0043565);;	K16225|7.4e-09|crb:17875137|K16225 probable WRKY transcription factor 52 | (RefSeq) disease resistance protein RRS1	--	WRKY DNA -binding domain	Probable WRKY transcription factor 41 OS=Arabidopsis thaliana OX=3702 GN=WRKY41 PE=1 SV=2	--	PREDICTED: probable WRKY transcription factor 41 [Nicotiana tabacum]
gene_48979	0.8795	1.70006	1.60581	1.45395	1.33569	2.58837	3.47944	5.19852	7.26991	1.92e-08	1.53162	up	0.000127223	1.26546	up	--	--	K09060|5.7e-36|oeu:111382929|K09060 plant G-box-binding factor | (RefSeq) bZIP transcription factor 16-like	--	Protein of unknown function (DUF760)	UV-B-induced protein At3g17800, chloroplastic OS=Arabidopsis thaliana OX=3702 GN=At3g17800 PE=2 SV=1	Function unknown	UV-B-induced protein At3g17800, chloroplastic-like [Nicotiana tomentosiformis]
gene_49278	0.143228	0.240864	0	0.115516	0.12949	0.399574	1.52289	1.41624	1.99262	1.08e-07	1.81599	up	7.61e-07	2.00913	up	--	Cellular Component: plasma membrane (GO:0005886);; Biological Process: carbohydrate transport (GO:0008643);; Cellular Component: integral component of membrane (GO:0016021);; Molecular Function: sugar transmembrane transporter activity (GO:0051119);;	K15382|1.4e-136|nta:107778253|K15382 solute carrier family 50 (sugar transporter) | (RefSeq) bidirectional sugar transporter SWEET1-like	General function prediction only	Sugar efflux transporter for intercellular exchange	Bidirectional sugar transporter SWEET1 OS=Arabidopsis thaliana OX=3702 GN=SWEET1 PE=1 SV=1	General function prediction only	bidirectional sugar transporter SWEET1-like [Nicotiana tomentosiformis]
gene_4938	3.63795	3.52205	3.44024	2.70855	3.98155	3.13139	11.6274	11.175	10.9415	6.11e-29	1.58944	up	4.46e-14	1.55892	up	--	Molecular Function: DNA binding (GO:0003677);; Cellular Component: nucleus (GO:0005634);; Biological Process: regulation of transcription, DNA-templated (GO:0006355);; Biological Process: auxin-activated signaling pathway (GO:0009734);;	K14486|2.1e-86|pop:7467068|K14486 auxin response factor | (RefSeq) auxin response factor 9	--	B3 DNA binding domain	Auxin response factor 11 OS=Arabidopsis thaliana OX=3702 GN=ARF11 PE=2 SV=3	Transcription	PREDICTED: uncharacterized protein LOC104223639 isoform X1 [Nicotiana sylvestris]
gene_49548	1.66236	1.58804	2.06894	1.94242	2.21212	1.28273	4.42835	6.57528	7.32206	2.36e-10	1.49555	up	4.62e-07	1.4541	up	--	Cellular Component: integral component of membrane (GO:0016021);;	--	--	--	--	Function unknown	uncharacterized protein LOC104103128 [Nicotiana tomentosiformis]
gene_49988	0.495196	0.536377	1.00371	0.581516	0.276901	1.01562	2.82813	2.21905	1.70757	3.77e-05	1.29242	up	0.000236192	1.41097	up	Cell wall/membrane/envelope biogenesis;; Cell cycle control, cell division, chromosome partitioning;; Signal transduction mechanisms	Molecular Function: ATP binding (GO:0005524);;	K08900|1.5e-176|nta:107791011|K08900 mitochondrial chaperone BCS1 | (RefSeq) AAA-ATPase At3g50940-like	Posttranslational modification, protein turnover, chaperones	ATPase family associated with various cellular activities (AAA)	Protein HYPER-SENSITIVITY-RELATED 4 OS=Arabidopsis thaliana OX=3702 GN=HSR4 PE=2 SV=1	Posttranslational modification, protein turnover, chaperones	PREDICTED: protein HYPER-SENSITIVITY-RELATED 4-like [Nicotiana tabacum]
gene_50147	0.610172	0.958803	1.89785	1.25166	1.50013	1.14659	4.20375	3.95367	4.099	8.46e-05	1.277	up	9.88e-06	1.34977	up	--	--	--	--	--	--	Function unknown	uncharacterized protein LOC104121307 isoform X1 [Nicotiana tomentosiformis]
gene_50522	0.491374	0.770472	1.30584	0.710033	1.52938	1.09274	3.28271	3.62387	2.6538	3.42e-06	1.41662	up	0.00157327	1.09654	up	--	--	--	--	--	--	Function unknown	uncharacterized protein LOC104112688 [Nicotiana tomentosiformis]
gene_50646	5.03501	7.43238	4.86245	4.17204	6.0714	7.48381	13.1225	14.6057	17.5111	2.38e-10	1.18616	up	7.38e-07	1.18258	up	--	Molecular Function: inorganic anion exchanger activity (GO:0005452);; Cellular Component: integral component of membrane (GO:0016021);; Biological Process: borate transport (GO:0046713);; Molecular Function: borate efflux transmembrane transporter activity (GO:0080139);;	K24194|5.2e-287|nta:107783984|K24194 boron transporter | (RefSeq) boron transporter 4-like	Inorganic ion transport and metabolism	HCO3- transporter family	Boron transporter 4 OS=Arabidopsis thaliana OX=3702 GN=BOR4 PE=2 SV=1	Inorganic ion transport and metabolism	PREDICTED: boron transporter 4-like isoform X1 [Nicotiana tabacum]
gene_50726	24.6987	29.7195	25.7748	21.716	7.78753	21.0608	56.7499	58.4824	69.9954	9.01e-18	1.14915	up	9.97e-08	1.58217	up	General function prediction only	Molecular Function: molecular_function (GO:0003674);; Molecular Function: catalytic activity (GO:0003824);; Molecular Function: ubiquitin-protein transferase activity (GO:0004842);; Cellular Component: cellular_component (GO:0005575);; Cellular Component: cell (GO:0005623);; Cellular Component: plasma membrane (GO:0005886);; Biological Process: cellular protein modification process (GO:0006464);;…	--	--	von Willebrand factor type A domain	E3 ubiquitin-protein ligase WAV3 OS=Arabidopsis thaliana OX=3702 GN=WAV3 PE=1 SV=1	Posttranslational modification, protein turnover, chaperones	E3 ubiquitin-protein ligase WAV3 [Nicotiana tomentosiformis]
gene_5091	1.04943	1.75773	1.24732	1.37499	0.443142	1.51837	4.80811	3.58572	3.42326	5.11e-07	1.29139	up	3.49e-05	1.45527	up	--	Molecular Function: transcription factor activity, sequence-specific DNA binding (GO:0003700);; Cellular Component: nucleus (GO:0005634);; Molecular Function: sequence-specific DNA binding (GO:0043565);;	K18834|3.4e-07|oeu:111412050|K18834 WRKY transcription factor 1 | (RefSeq) uncharacterized protein LOC111412050 isoform X1	--	WRKY DNA -binding domain	WRKY DNA-binding transcription factor 70 OS=Solanum lycopersicum OX=4081 GN=WRKY70 PE=2 SV=1	Transcription	PREDICTED: probable WRKY transcription factor 70 isoform X2 [Nicotiana tabacum]
gene_5099	1.52452	1.98945	1.45773	1.36689	1.46427	1.13592	0.422826	0.598562	0.660436	2.08e-05	-1.23765	down	0.000367852	-1.16905	down	--	Molecular Function: microtubule motor activity (GO:0003777);; Molecular Function: ATP binding (GO:0005524);; Cellular Component: kinesin complex (GO:0005871);; Cellular Component: microtubule (GO:0005874);; Biological Process: microtubule-based movement (GO:0007018);; Molecular Function: microtubule binding (GO:0008017);; Molecular Function: ATP-dependent microtubule motor activity, plus-end-dire…	K10400|4.5e-226|nsy:104243990|K10400 kinesin family member 15 | (RefSeq) kinesin-like protein KIN12A	--	--	Kinesin-like protein KIN-12F OS=Arabidopsis thaliana OX=3702 GN=KIN12F PE=3 SV=1	Cytoskeleton	PREDICTED: kinesin-like protein KIN12A [Nicotiana sylvestris]
gene_5193	5.14409	6.36974	4.71385	4.10592	5.07206	5.74594	1.06896	1.60652	1.77635	5.31e-07	-1.44102	down	6.29e-07	-1.58162	down	--	Biological Process: protein polyubiquitination (GO:0000209);; Molecular Function: ATP binding (GO:0005524);; Cellular Component: nucleus (GO:0005634);; Biological Process: regulation of mitotic metaphase/anaphase transition (GO:0030071);; Biological Process: anaphase-promoting complex-dependent catabolic process (GO:0031145);; Molecular Function: ubiquitin conjugating enzyme activity (GO:0061631)…	K06688|1.7e-99|nta:107782018|K06688 ubiquitin-conjugating enzyme E2 C [EC:2.3.2.23] | (RefSeq) ubiquitin-conjugating enzyme E2 20-like	Posttranslational modification, protein turnover, chaperones	Ubiquitin-conjugating enzyme	Ubiquitin-conjugating enzyme E2 20 OS=Arabidopsis thaliana OX=3702 GN=UBC20 PE=2 SV=1	Posttranslational modification, protein turnover, chaperones	ubiquitin-conjugating enzyme E2 20-like [Nicotiana tomentosiformis]
gene_52646	0.631253	0.669253	0.442218	0.295401	0.400352	0.426175	2.43061	1.64908	1.92185	1.38e-07	1.36129	up	8.38e-12	1.92194	up	Signal transduction mechanisms	Molecular Function: protein serine/threonine kinase activity (GO:0004674);; Molecular Function: ATP binding (GO:0005524);; Cellular Component: plasma membrane (GO:0005886);; Biological Process: protein phosphorylation (GO:0006468);; Cellular Component: integral component of membrane (GO:0016021);; Molecular Function: carbohydrate binding (GO:0030246);; Biological Process: recognition of pollen (G…	K24104|9.7e-75|thj:104799061|K24104 GPN-loop GTPase | (RefSeq) LOW QUALITY PROTEIN: uncharacterized protein LOC104799061	--	Protein tyrosine and serine/threonine kinase	G-type lectin S-receptor-like serine/threonine-protein kinase B120 OS=Arabidopsis thaliana OX=3702 GN=B120 PE=2 SV=1	Signal transduction mechanisms	PREDICTED: G-type lectin S-receptor-like serine/threonine-protein kinase B120 [Nicotiana tabacum]
gene_53309	38.0393	32.1672	33.8557	37.0475	30.8343	35.2101	17.0648	16.62	14.4523	1.99e-12	-1.05659	down	3.58e-16	-1.16226	down	Function unknown	Cellular Component: mitochondrion (GO:0005739);; Biological Process: mitochondrial respiratory chain complex II assembly (GO:0034553);;	--	Function unknown	Protein of unknown function (DUF1674)	--	Function unknown	succinate dehydrogenase assembly factor 4, mitochondrial [Nicotiana tomentosiformis]
gene_54657	0.134197	0.1268	0.467819	0.066597	0	0.170545	0.64048	1.12849	0.815587	0.0028173	1.09089	up	9.66e-05	1.80917	up	--	Biological Process: ubiquitin-dependent protein catabolic process (GO:0006511);; Cellular Component: integral component of membrane (GO:0016021);; Molecular Function: ubiquitin protein ligase activity (GO:0061630);;	K19039|3.6e-123|nta:107797778|K19039 E3 ubiquitin-protein ligase ATL7/58/59 [EC:2.3.2.27] | (RefSeq) RING-H2 zinc finger protein RHA4a-like	Posttranslational modification, protein turnover, chaperones	Ring finger domain	Probable E3 ubiquitin-protein ligase RHA4A OS=Arabidopsis thaliana OX=3702 GN=RHA4A PE=2 SV=1	Posttranslational modification, protein turnover, chaperones	PREDICTED: RING-H2 zinc finger protein RHA4a-like [Nicotiana tabacum]
gene_54894	0.626533	0.721942	1.46031	1.41819	0.437391	0.802753	2.58618	2.29895	3.63906	0.000175682	1.14751	up	0.000142589	1.34379	up	Lipid transport and metabolism	Molecular Function: methyltransferase activity (GO:0008168);; Biological Process: methylation (GO:0032259);;	K21483|6.6e-90|bna:106358999|K21483 salicylate 1-O-methyltransferase [EC:2.1.1.274] | (RefSeq) salicylate carboxymethyltransferase-like	--	SAM dependent carboxyl methyltransferase	Jasmonate O-methyltransferase OS=Brassica rapa subsp. pekinensis OX=51351 GN=JMT PE=1 SV=1	Function unknown	PREDICTED: jasmonate O-methyltransferase-like isoform X2 [Nicotiana tabacum]
gene_55052	28.2775	38.1184	49.2353	51.7954	34.8736	43.9764	18.7053	18.2066	15.2523	2.36e-07	-1.03842	down	9.56e-15	-1.35688	down	Defense mechanisms	Molecular Function: antiporter activity (GO:0015297);; Cellular Component: integral component of membrane (GO:0016021);; Molecular Function: xenobiotic transporter activity (GO:0042910);;	K03327|4.0e-287|nsy:104219362|K03327 multidrug resistance protein, MATE family | (RefSeq) protein TRANSPARENT TESTA 12-like	General function prediction only	MatE	Protein DETOXIFICATION 35 OS=Arabidopsis thaliana OX=3702 GN=DTX35 PE=1 SV=1	Function unknown	PREDICTED: protein TRANSPARENT TESTA 12-like [Nicotiana sylvestris]
gene_56095	6.37513	5.98163	5.31535	8.29217	8.659	7.12609	2.5446	2.44003	2.37775	2.03e-13	-1.18506	down	2.13e-25	-1.73941	down	Cell wall/membrane/envelope biogenesis	Biological Process: sucrose metabolic process (GO:0005985);; Molecular Function: sucrose synthase activity (GO:0016157);;	K00695|0.0e+00|nta:107789475|K00695 sucrose synthase [EC:2.4.1.13] | (RefSeq) sucrose synthase 6-like	Cell wall/membrane/envelope biogenesis	Sucrose synthase	Sucrose synthase 6 OS=Arabidopsis thaliana OX=3702 GN=SUS6 PE=1 SV=1	Cell wall/membrane/envelope biogenesis	PREDICTED: sucrose synthase 6-like [Nicotiana tabacum]
gene_56458	5.73099	5.9959	5.3589	6.47932	5.46185	5.2175	15.4576	19.5965	15.1516	1.51e-19	1.44719	up	6.69e-15	1.3882	up	Amino acid transport and metabolism	Molecular Function: peptide:proton symporter activity (GO:0015333);; Cellular Component: integral component of membrane (GO:0016021);; Molecular Function: oligopeptide transmembrane transporter activity (GO:0035673);; Molecular Function: peptide transmembrane transporter activity (GO:1904680);;	K14638|0.0e+00|nsy:104222089|K14638 solute carrier family 15 (peptide/histidine transporter), member 3/4 | (RefSeq) protein NRT1/ PTR FAMILY 5.6-like	Amino acid transport and metabolism	POT family	Protein NRT1/ PTR FAMILY 5.7 OS=Arabidopsis thaliana OX=3702 GN=NPF5.7 PE=2 SV=2	Amino acid transport and metabolism	PREDICTED: protein NRT1/ PTR FAMILY 5.6-like [Nicotiana sylvestris]
gene_56625	0	0.265242	0.290623	0	0	0	7.4756	3.72612	4.56542	3.77e-19	2.75315	up	1.73e-27	4.31653	up	--	Molecular Function: hydrolase activity, hydrolyzing O-glycosyl compounds (GO:0004553);; Biological Process: carbohydrate metabolic process (GO:0005975);; Cellular Component: anchored component of plasma membrane (GO:0046658);;	K19891|1.4e-29|vra:106769555|K19891 glucan endo-1,3-beta-glucosidase 1/2/3 [EC:3.2.1.39] | (RefSeq) glucan endo-1,3-beta-glucosidase 1	--	Glycosyl hydrolases family 17	Glucan endo-1,3-beta-glucosidase, acidic isoform GI9 OS=Nicotiana tabacum OX=4097 GN=PR2 PE=1 SV=1	General function prediction only	PREDICTED: glucan endo-1,3-beta-glucosidase, acidic, partial [Nicotiana tabacum]
gene_56721	0.097759	0.190557	0.107122	0	0	0	1.01528	0.612945	0.626104	4.22e-05	1.43669	up	3.51e-13	3.1618	up	--	Molecular Function: hydrolase activity, hydrolyzing O-glycosyl compounds (GO:0004553);; Biological Process: carbohydrate metabolic process (GO:0005975);; Cellular Component: anchored component of plasma membrane (GO:0046658);;	K19893|1.9e-32|sind:105176491|K19893 glucan endo-1,3-beta-glucosidase 5/6 [EC:3.2.1.39] | (RefSeq) glucan endo-1,3-beta-glucosidase 6	--	Glycosyl hydrolases family 17	Glucan endo-1,3-beta-glucosidase, acidic isoform PR-Q' OS=Nicotiana tabacum OX=4097 PE=1 SV=1	General function prediction only	PREDICTED: glucan endo-1,3-beta-glucosidase, acidic-like [Nicotiana tabacum]
gene_56953	0.375996	0.398759	0.295674	0.366398	0.489971	0.569547	1.69497	1.81925	1.60862	6.64e-28	2.03457	up	9.7e-14	1.62538	up	--	--	--	--	--	--	--	PREDICTED: uncharacterized protein LOC107788646 [Nicotiana tabacum]
gene_57226	0.507898	0.287353	0.320766	0.074742	0.095595	0.026086	0.859659	1.02963	1.56724	0.000964859	1.1128	up	9.99e-13	2.78818	up	Function unknown	Cellular Component: caveola (GO:0005901);;	K07192|4.4e-243|nsy:104228112|K07192 flotillin | (RefSeq) flotillin-like protein 4	Intracellular trafficking, secretion, and vesicular transport;; Cytoskeleton	SPFH domain / Band 7 family	Flotillin-like protein 4 OS=Medicago truncatula OX=3880 GN=FLOT4 PE=2 SV=1	Intracellular trafficking, secretion, and vesicular transport;; Cytoskeleton	PREDICTED: flotillin-like protein 4 [Nicotiana sylvestris]
gene_57680	1.64672	1.07546	1.59586	1.16079	1.3995	1.82528	5.55709	7.01456	5.04463	6.12e-08	1.54315	up	1.47e-07	1.63355	up	--	--	--	--	Plant transposase (Ptta/En/Spm family)	--	Function unknown	PREDICTED: uncharacterized protein LOC107778658 isoform X1 [Nicotiana tabacum]
gene_58312	3.01597	1.73008	3.14502	2.22492	1.56576	2.43736	0.997023	0.879122	0.832845	1.9e-06	-1.27038	down	4.83e-06	-1.1808	down	--	Biological Process: auxin-activated signaling pathway (GO:0009734);; Cellular Component: integral component of membrane (GO:0016021);; Biological Process: transmembrane transport (GO:0055085);;	K13947|1.8e-277|nta:107795413|K13947 auxin efflux carrier family protein | (RefSeq) probable auxin efflux carrier component 1b	--	Membrane transport protein	Probable auxin efflux carrier component 1c OS=Oryza sativa subsp. japonica OX=39947 GN=PIN1C PE=2 SV=1	Function unknown	probable auxin efflux carrier component 1b [Nicotiana tomentosiformis]
gene_58410	0.161553	0.176463	0.276214	0.211108	0.025699	0.302074	1.58297	1.22173	1.5746	2.57e-14	2.10685	up	1.31e-09	2.33058	up	Signal transduction mechanisms	Molecular Function: protein serine/threonine kinase activity (GO:0004674);; Molecular Function: ATP binding (GO:0005524);; Cellular Component: plasma membrane (GO:0005886);; Biological Process: protein phosphorylation (GO:0006468);; Cellular Component: integral component of membrane (GO:0016021);;	K24104|2.6e-74|thj:104799061|K24104 GPN-loop GTPase | (RefSeq) LOW QUALITY PROTEIN: uncharacterized protein LOC104799061	--	Protein tyrosine and serine/threonine kinase	Cysteine-rich receptor-like protein kinase 10 OS=Arabidopsis thaliana OX=3702 GN=CRK10 PE=1 SV=3	Signal transduction mechanisms	PREDICTED: cysteine-rich receptor-like protein kinase 15 isoform X1 [Nicotiana tabacum]
gene_60017	8.88236	10.9649	12.2146	5.76475	2.9293	6.5132	46.1288	29.5234	29.2729	2.38e-13	1.51815	up	1.73e-18	2.40079	up	--	Biological Process: defense response to bacterium (GO:0042742);; Biological Process: defense response to fungus (GO:0050832);;	--	General function prediction only	Barwin family	Pathogenesis-related protein PR-4A OS=Nicotiana tabacum OX=4097 PE=2 SV=1	General function prediction only	PREDICTED: pathogenesis-related protein PR-4A [Nicotiana sylvestris]
gene_60187	19.0723	27.7066	27.1617	30.4627	20.7966	28.0841	45.0819	64.6025	66.8894	3.02e-09	1.14195	up	1.39e-06	1.00393	up	--	--	K01213|3.4e-08|dcr:108212198|K01213 galacturan 1,4-alpha-galacturonidase [EC:3.2.1.67] | (RefSeq) exopolygalacturonase-like	General function prediction only	--	--	Function unknown	PREDICTED: uncharacterized protein LOC104248970 [Nicotiana sylvestris]
gene_60315	24.0998	16.661	22.5247	19.9768	21.01	18.8285	9.69921	8.15054	7.53834	2.65e-10	-1.20572	down	1.69e-13	-1.28365	down	--	Cellular Component: cell wall (GO:0005618);; Cellular Component: plasma membrane (GO:0005886);;	K03097|2.3e-18|aip:107632886|K03097 casein kinase II subunit alpha [EC:2.7.11.1] | (RefSeq) casein kinase II subunit alpha-like isoform X3	--	Protein of unknown function (DUF642)	--	General function prediction only	uncharacterized protein LOC104120779 [Nicotiana tomentosiformis]
gene_60320	0.679201	1.17333	0.712791	0.886677	1.85231	0.994403	5.42314	5.05657	6.71786	4.1e-22	2.29098	up	5.64e-09	1.82009	up	Lipid transport and metabolism;; Secondary metabolites biosynthesis, transport and catabolism;; General function prediction only	Cellular Component: membrane (GO:0016020);; Biological Process: oxidation-reduction process (GO:0055114);;	K15095|6.7e-179|nta:107769229|K15095 (+)-neomenthol dehydrogenase [EC:1.1.1.208] | (RefSeq) (+)-neomenthol dehydrogenase-like	Secondary metabolites biosynthesis, transport and catabolism	short chain dehydrogenase	(+)-neomenthol dehydrogenase OS=Capsicum annuum OX=4072 GN=MNR1 PE=1 SV=1	Secondary metabolites biosynthesis, transport and catabolism	PREDICTED: (+)-neomenthol dehydrogenase-like [Nicotiana tabacum]
gene_61182	5.09436	5.02868	6.86354	4.1501	11.8692	8.09821	3.11486	2.12208	1.65575	6.18e-05	-1.07737	down	1.06e-05	-1.60971	down	Signal transduction mechanisms	Molecular Function: protein serine/threonine phosphatase activity (GO:0004722);; Molecular Function: magnesium-dependent protein serine/threonine phosphatase activity (GO:0004724);; Cellular Component: nucleus (GO:0005634);; Cellular Component: cytosol (GO:0005829);; Molecular Function: metal ion binding (GO:0046872);;	K14497|1.9e-195|nsy:104227463|K14497 protein phosphatase 2C [EC:3.1.3.16] | (RefSeq) probable protein phosphatase 2C 75	Signal transduction mechanisms	Protein phosphatase 2C	Probable protein phosphatase 2C 75 OS=Arabidopsis thaliana OX=3702 GN=AHG1 PE=1 SV=1	Signal transduction mechanisms	PREDICTED: probable protein phosphatase 2C 75 [Nicotiana sylvestris]
gene_61516	2.89353	2.91007	2.59479	1.29193	1.36215	1.50046	0.598207	0.456946	0.67588	3.49e-17	-1.93215	down	4.2e-05	-1.21027	down	Amino acid transport and metabolism	Molecular Function: endopeptidase activity (GO:0004175);; Molecular Function: serine-type endopeptidase activity (GO:0004252);; Cellular Component: cytoplasm (GO:0005737);; Cellular Component: cytosol (GO:0005829);; Molecular Function: serine-type exopeptidase activity (GO:0070008);; Molecular Function: oligopeptidase activity (GO:0070012);;	K01322|7.2e-236|nta:107781502|K01322 prolyl oligopeptidase [EC:3.4.21.26] | (RefSeq) prolyl endopeptidase-like	Posttranslational modification, protein turnover, chaperones	Prolyl oligopeptidase, N-terminal beta-propeller domain	--	Amino acid transport and metabolism	PREDICTED: prolyl endopeptidase-like isoform X1 [Nicotiana tabacum]
gene_61517	4.3943	4.1805	5.72888	3.92471	2.94177	2.826	2.03943	0.973284	1.21071	1.75e-05	-1.31956	down	0.00406385	-1.08505	down	Amino acid transport and metabolism	Molecular Function: serine-type endopeptidase activity (GO:0004252);; Molecular Function: serine-type exopeptidase activity (GO:0070008);;	K01322|2.2e-87|nsy:104225438|K01322 prolyl oligopeptidase [EC:3.4.21.26] | (RefSeq) prolyl endopeptidase isoform X1	Posttranslational modification, protein turnover, chaperones	Prolyl oligopeptidase family	--	Amino acid transport and metabolism	PREDICTED: prolyl endopeptidase isoform X3 [Nicotiana sylvestris]
gene_61572	4.57927	4.44033	8.17283	8.41287	6.39439	10.1308	2.18247	1.94951	1.67017	6.82e-07	-1.29696	down	6.37e-20	-2.03394	down	General function prediction only	Molecular Function: phospholipase activity (GO:0004620);; Biological Process: lipid catabolic process (GO:0016042);; Molecular Function: acylglycerol lipase activity (GO:0047372);;	K16815|1.8e-08|gsl:Gasu_03780|K16815 calcium-independent phospholipase A2-gamma | (RefSeq) hypothetical protein	Lipid transport and metabolism	Patatin-like phospholipase	Patatin-17 OS=Solanum cardiophyllum OX=160510 PE=1 SV=1	General function prediction only	PREDICTED: patatin-17-like [Nicotiana tabacum]
gene_62189	10.7142	8.15564	10.1919	13.3031	49.1633	19.413	6.53239	2.84361	2.58682	1.8e-05	-1.12183	down	8.27e-05	-1.81688	down	Defense mechanisms	Cellular Component: integral component of membrane (GO:0016021);; Biological Process: transmembrane transport (GO:0055085);;	--	--	Voltage-dependent anion channel	S-type anion channel SLAH3 OS=Arabidopsis thaliana OX=3702 GN=SLAH3 PE=1 SV=1	Inorganic ion transport and metabolism	PREDICTED: S-type anion channel SLAH2-like [Nicotiana sylvestris]
gene_62394	28.9295	15.5861	19.4367	53.1857	28.0604	35.5209	0.057718	0	0	1.79e-27	-3.41945	down	4.7e-143	-7.85972	down	Carbohydrate transport and metabolism	Molecular Function: UDP-glycosyltransferase activity (GO:0008194);; Cellular Component: intracellular membrane-bounded organelle (GO:0043231);;	K23260|1.9e-278|nta:107772220|K23260 scopoletin glucosyltransferase [EC:2.4.1.128] | (RefSeq) IS10a, togt2; scopoletin glucosyltransferase-like	Carbohydrate transport and metabolism;; Energy production and conversion	UDP-glucoronosyl and UDP-glucosyl transferase	Scopoletin glucosyltransferase OS=Nicotiana tabacum OX=4097 GN=TOGT1 PE=1 SV=1	Energy production and conversion;; Carbohydrate transport and metabolism	scopoletin glucosyltransferase-like [Nicotiana tabacum]
gene_6279	1.65874	1.06423	0.924047	1.14299	0.662433	1.31856	4.24431	3.14317	2.59479	2.97e-05	1.11659	up	2.3e-06	1.33215	up	--	Cellular Component: cell wall (GO:0005618);; Molecular Function: manganese ion binding (GO:0030145);; Molecular Function: nutrient reservoir activity (GO:0045735);; Cellular Component: apoplast (GO:0048046);;	--	--	Cupin	Germin-like protein 9-3 OS=Oryza sativa subsp. japonica OX=39947 GN=Os09g0568700 PE=2 SV=1	General function prediction only	germin-like protein 9-3 isoform X1 [Nicotiana tomentosiformis]
gene_62835	0.038205	0.047295	0.131896	0	0	0.107642	1.18186	1.06277	0.86079	1.46e-07	1.79873	up	7.59e-09	2.54176	up	--	Molecular Function: ubiquitin binding (GO:0043130);;	--	Signal transduction mechanisms;; Cytoskeleton	Protein DA1	Protein DA1-related 1 OS=Arabidopsis thaliana OX=3702 GN=DAR1 PE=1 SV=3	Signal transduction mechanisms;; Cytoskeleton	PREDICTED: protein DA1-related 1-like [Nicotiana tabacum]
gene_62845	20.1357	29.2972	21.0043	16.3691	16.7504	14.5681	53.9304	67.7262	59.9765	9.51e-14	1.2659	up	2.32e-30	1.76497	up	General function prediction only	Molecular Function: cysteine-type endopeptidase activity (GO:0004197);;	K22684|7.7e-216|nta:107765396|K22684 metacaspase-1 [EC:3.4.22.-] | (RefSeq) metacaspase-1-like	Cell cycle control, cell division, chromosome partitioning;; Posttranslational modification, protein turnover, chaperones	Caspase domain	Metacaspase-1 OS=Arabidopsis thaliana OX=3702 GN=AMC1 PE=1 SV=1	Cell cycle control, cell division, chromosome partitioning;; Posttranslational modification, protein turnover, chaperones	metacaspase-1-like [Nicotiana tomentosiformis]
gene_62858	0.500234	0.552572	0.623069	0.238043	0.105025	0.387876	2.04474	1.22532	1.59996	2.08e-06	1.25058	up	1.86e-09	2.06307	up	Signal transduction mechanisms	Molecular Function: protein serine/threonine kinase activity (GO:0004674);; Molecular Function: ATP binding (GO:0005524);; Cellular Component: plasma membrane (GO:0005886);; Biological Process: protein phosphorylation (GO:0006468);; Cellular Component: integral component of membrane (GO:0016021);; Molecular Function: carbohydrate binding (GO:0030246);;	K24104|1.4e-73|thj:104799061|K24104 GPN-loop GTPase | (RefSeq) LOW QUALITY PROTEIN: uncharacterized protein LOC104799061	--	Protein tyrosine and serine/threonine kinase	G-type lectin S-receptor-like serine/threonine-protein kinase CES101 OS=Arabidopsis thaliana OX=3702 GN=CES101 PE=2 SV=2	Signal transduction mechanisms	PREDICTED: G-type lectin S-receptor-like serine/threonine-protein kinase CES101 isoform X1 [Nicotiana tabacum]
gene_63399	0.05724	0.140946	0.118756	0.03031	0.061349	0.031112	1.0837	1.13848	0.852945	1.71e-10	2.01486	up	5.21e-15	2.99566	up	--	Cellular Component: integral component of membrane (GO:0016021);; Molecular Function: kinase activity (GO:0016301);;	K16224|3.6e-45|brp:103829497|K16224 senescence-induced receptor-like serine/threonine-protein kinase | (RefSeq) senescence-induced receptor-like serine/threonine-protein kinase isoform X2	--	Malectin-like domain	Probable LRR receptor-like serine/threonine-protein kinase At5g59680 OS=Arabidopsis thaliana OX=3702 GN=At5g59680 PE=1 SV=1	General function prediction only	PREDICTED: probable LRR receptor-like serine/threonine-protein kinase At1g05700 [Nicotiana tabacum]
gene_63775	4.42278	3.38926	3.58106	3.92616	2.81037	3.56084	1.63924	1.31969	1.3056	1.38e-05	-1.16747	down	9.06e-06	-1.22899	down	Defense mechanisms	Molecular Function: peroxidase activity (GO:0004601);; Cellular Component: mitochondrion (GO:0005739);; Cellular Component: cytosol (GO:0005829);; Biological Process: cell redox homeostasis (GO:0045454);; Molecular Function: peroxiredoxin activity (GO:0051920);;	K11188|4.9e-125|nta:107810138|K11188 peroxiredoxin 6 [EC:1.11.1.7 1.11.1.27 3.1.1.-] | (RefSeq) 1-Cys peroxiredoxin-like	Posttranslational modification, protein turnover, chaperones	AhpC/TSA family	1-Cys peroxiredoxin OS=Medicago truncatula OX=3880 PE=2 SV=1	Posttranslational modification, protein turnover, chaperones	PREDICTED: 1-Cys peroxiredoxin-like [Nicotiana tabacum]
gene_64343	11.0427	18.3079	14.1336	14.0068	10.3499	15.3474	34.3649	35.1102	30.2307	2.03e-09	1.10151	up	6.14e-12	1.18889	up	--	Molecular Function: UDP-glycosyltransferase activity (GO:0008194);; Cellular Component: intracellular membrane-bounded organelle (GO:0043231);;	K13496|4.8e-285|nsy:104243389|K13496 UDP-glucosyltransferase 73C [EC:2.4.1.-] | (RefSeq) UDP-glycosyltransferase 73C2-like	Carbohydrate transport and metabolism;; Energy production and conversion	UDP-glucoronosyl and UDP-glucosyl transferase	UDP-glycosyltransferase 73C2 OS=Arabidopsis thaliana OX=3702 GN=UGT73C2 PE=3 SV=1	Energy production and conversion;; Carbohydrate transport and metabolism	PREDICTED: UDP-glycosyltransferase 73C2-like [Nicotiana sylvestris]
gene_64474	5.19572	4.16584	2.98651	2.04546	1.58101	2.3467	10.8456	11.2641	7.5397	3.04e-06	1.10461	up	3.68e-23	2.08531	up	--	Molecular Function: carbohydrate binding (GO:0030246);;	K03695|5.7e-31|aip:107635377|K03695 ATP-dependent Clp protease ATP-binding subunit ClpB | (RefSeq) chaperone protein ClpB3, chloroplastic	--	Jacalin-like lectin domain	Jacalin-related lectin 3 OS=Arabidopsis thaliana OX=3702 GN=JAL3 PE=2 SV=1	General function prediction only	PREDICTED: jacalin-related lectin 3-like isoform X2 [Nicotiana tabacum]
gene_64725	0.664283	0.477689	0.245066	0.413981	0.53402	0.626815	1.15314	1.31161	1.24175	0.00202134	1.02359	up	0.00127364	1.00565	up	Signal transduction mechanisms	Molecular Function: protein serine/threonine kinase activity (GO:0004674);; Molecular Function: ATP binding (GO:0005524);; Cellular Component: plasma membrane (GO:0005886);; Biological Process: protein phosphorylation (GO:0006468);; Cellular Component: integral component of membrane (GO:0016021);; Biological Process: recognition of pollen (GO:0048544);;	K24104|2.9e-64|thj:104799061|K24104 GPN-loop GTPase | (RefSeq) LOW QUALITY PROTEIN: uncharacterized protein LOC104799061	--	Protein kinase domain	Receptor-like serine/threonine-protein kinase SD1-8 OS=Arabidopsis thaliana OX=3702 GN=SD18 PE=1 SV=1	Signal transduction mechanisms	PREDICTED: receptor-like serine/threonine-protein kinase SD1-7 [Nicotiana tabacum]
gene_64805	1.23183	1.33044	1.30871	1.14509	1.39643	1.2774	2.85895	3.23319	3.53937	3.63e-12	1.32342	up	4.31e-09	1.22121	up	--	Cellular Component: cytoplasm (GO:0005737);; Biological Process: receptor-mediated endocytosis (GO:0006898);; Molecular Function: clathrin binding (GO:0030276);; Cellular Component: vesicle (GO:0031982);; Cellular Component: intracellular membrane-bounded organelle (GO:0043231);; Biological Process: clathrin coat disassembly (GO:0072318);; Biological Process: clathrin-dependent endocytosis (GO:00…	--	General function prediction only	--	J domain-containing protein required for chloroplast accumulation response 1 OS=Arabidopsis thaliana OX=3702 GN=JAC1 PE=1 SV=1	General function prediction only	PREDICTED: J domain-containing protein required for chloroplast accumulation response 1-like [Nicotiana tabacum]
gene_65249	0.664161	0.463726	0.427706	0.628405	0.789174	0.641627	1.79503	1.76458	1.36675	9.31e-08	1.37043	up	7.97e-05	1.05405	up	--	Cellular Component: cytoplasm (GO:0005737);; Biological Process: receptor-mediated endocytosis (GO:0006898);; Molecular Function: clathrin binding (GO:0030276);; Cellular Component: vesicle (GO:0031982);; Cellular Component: intracellular membrane-bounded organelle (GO:0043231);; Biological Process: clathrin coat disassembly (GO:0072318);; Biological Process: clathrin-dependent endocytosis (GO:00…	--	General function prediction only	--	J domain-containing protein required for chloroplast accumulation response 1 OS=Arabidopsis thaliana OX=3702 GN=JAC1 PE=1 SV=1	General function prediction only	PREDICTED: J domain-containing protein required for chloroplast accumulation response 1 [Nicotiana sylvestris]
gene_65320	8.78245	12.8619	8.84347	10.5793	6.99171	8.46452	22.1143	32.7739	21.1641	3.24e-08	1.17417	up	1.32e-09	1.35993	up	Amino acid transport and metabolism	Molecular Function: peptide:proton symporter activity (GO:0015333);; Cellular Component: integral component of membrane (GO:0016021);; Molecular Function: oligopeptide transmembrane transporter activity (GO:0035673);; Molecular Function: peptide transmembrane transporter activity (GO:1904680);;	K14638|0.0e+00|nsy:104222089|K14638 solute carrier family 15 (peptide/histidine transporter), member 3/4 | (RefSeq) protein NRT1/ PTR FAMILY 5.6-like	Amino acid transport and metabolism	POT family	Protein NRT1/ PTR FAMILY 5.7 OS=Arabidopsis thaliana OX=3702 GN=NPF5.7 PE=2 SV=2	Amino acid transport and metabolism	protein NRT1/ PTR FAMILY 5.6-like [Nicotiana tomentosiformis]
gene_65321	7.0397	3.49488	3.38081	3.04877	5.67145	4.99167	2.21331	1.40173	1.15292	8.78e-05	-1.19218	down	1.53e-05	-1.40719	down	--	Molecular Function: acetylglucosaminyltransferase activity (GO:0008375);; Cellular Component: integral component of membrane (GO:0016021);;	K14780|3.8e-83|dcr:108220614|K14780 ATP-dependent RNA helicase DHX37/DHR1 [EC:3.6.4.13] | (RefSeq) ATP-dependent RNA helicase DEAH13-like isoform X1	Carbohydrate transport and metabolism	Protein of unknown function, DUF604	--	Carbohydrate transport and metabolism	PREDICTED: uncharacterized protein LOC104245902 [Nicotiana sylvestris]
gene_6549	2.37549	5.74325	4.44775	4.39117	5.79564	3.41929	11.411	17.0436	23.6607	7.17e-09	1.5883	up	8.5e-08	1.59944	up	--	Cellular Component: integral component of membrane (GO:0016021);;	--	--	--	--	Function unknown	PREDICTED: uncharacterized protein LOC104243756 [Nicotiana sylvestris]
gene_65901	0.311366	1.58175	0.751161	0.744416	1.56135	1.14589	2.51641	2.75062	4.65883	0.000921469	1.18385	up	0.0035116	1.14447	up	--	--	K12486|3.1e-34|pda:103724055|K12486 stromal membrane-associated protein | (RefSeq) probable ADP-ribosylation factor GTPase-activating protein AGD11 isoform X1	General function prediction only	C2 domain	Protein C2-DOMAIN ABA-RELATED 7 OS=Arabidopsis thaliana OX=3702 GN=CAR7 PE=1 SV=1	General function prediction only	PREDICTED: probable ADP-ribosylation factor GTPase-activating protein AGD11 [Nicotiana sylvestris]
gene_662	9.36418	10.5146	11.848	5.99543	7.11928	6.00235	3.53206	2.95156	2.68797	9.63e-17	-1.60925	down	7.46e-06	-1.07927	down	--	Cellular Component: cytoplasm (GO:0005737);; Molecular Function: acid-amino acid ligase activity (GO:0016881);;	K14487|3.7e-174|nta:107789037|K14487 auxin responsive GH3 gene family | (RefSeq) probable indole-3-acetic acid-amido synthetase GH3.1	--	GH3 auxin-responsive promoter	Probable indole-3-acetic acid-amido synthetase GH3.1 OS=Arabidopsis thaliana OX=3702 GN=GH3.1 PE=2 SV=1	General function prediction only	probable indole-3-acetic acid-amido synthetase GH3.1 [Nicotiana tomentosiformis]
gene_67147	7.76593	11.8928	10.3312	7.76019	8.36473	7.11381	32.6746	30.0861	32.1314	1.03e-22	1.55097	up	1.15e-37	1.86732	up	Secondary metabolites biosynthesis, transport and catabolism;; Defense mechanisms	Molecular Function: iron ion binding (GO:0005506);; Molecular Function: oxidoreductase activity, acting on paired donors, with incorporation or reduction of molecular oxygen (GO:0016705);; Molecular Function: heme binding (GO:0020037);;	K13407|4.4e-294|nsy:104230473|K13407 fatty acid omega-hydroxylase [EC:1.14.-.-] | (RefSeq) cytochrome P450 94A2-like	Secondary metabolites biosynthesis, transport and catabolism;; Lipid transport and metabolism	Cytochrome P450	Cytochrome P450 94A2 OS=Vicia sativa OX=3908 GN=CYP94A2 PE=2 SV=1	Secondary metabolites biosynthesis, transport and catabolism	PREDICTED: cytochrome P450 94A2-like [Nicotiana sylvestris]
gene_67371	4.26129	2.97317	3.84906	2.67045	1.5221	1.98919	0	0	0	3.63e-46	-4.12951	down	3.49e-28	-4.3367	down	Transcription	Molecular Function: RNA binding (GO:0003723);; Molecular Function: ribonuclease III activity (GO:0004525);; Biological Process: RNA processing (GO:0006396);;	K11592|1.4e-52|ccaj:109797521|K11592 endoribonuclease Dicer [EC:3.1.26.-] | (RefSeq) endoribonuclease Dicer homolog 1	RNA processing and modification	Ribonuclease III domain	Ribonuclease 3-like protein 2 OS=Arabidopsis thaliana OX=3702 GN=RTL2 PE=1 SV=1	RNA processing and modification	PREDICTED: ribonuclease 3-like protein 2 [Nicotiana sylvestris]
gene_67374	1.6277	1.37473	1.58653	1.65212	1.75037	1.12703	0	0	0	1.01e-28	-3.39375	down	7.02e-27	-4.26191	down	--	Cellular Component: P-body (GO:0000932);; Biological Process: negative regulation of translation (GO:0017148);; Cellular Component: CCR4-NOT core complex (GO:0030015);;	K12606|1.1e-104|nau:109226746|K12606 CCR4-NOT transcription complex subunit 9 | (RefSeq) cell differentiation protein RCD1 homolog	General function prediction only	Cell differentiation family, Rcd1-like	--	General function prediction only	PREDICTED: cell differentiation protein RCD1 homolog [Nicotiana tabacum]
gene_67725	0.449943	0.511816	0.600954	0.094381	0.204738	0.284098	1.54086	2.05634	2.28249	2.19e-10	1.5605	up	1.88e-16	2.62861	up	Signal transduction mechanisms	Molecular Function: protein serine/threonine kinase activity (GO:0004674);; Molecular Function: ATP binding (GO:0005524);; Cellular Component: plasma membrane (GO:0005886);; Biological Process: protein phosphorylation (GO:0006468);; Cellular Component: integral component of membrane (GO:0016021);; Molecular Function: carbohydrate binding (GO:0030246);; Biological Process: recognition of pollen (G…	K24104|1.9e-73|thj:104799061|K24104 GPN-loop GTPase | (RefSeq) LOW QUALITY PROTEIN: uncharacterized protein LOC104799061	--	Protein tyrosine and serine/threonine kinase	G-type lectin S-receptor-like serine/threonine-protein kinase At4g27290 OS=Arabidopsis thaliana OX=3702 GN=At4g27290 PE=3 SV=4	Signal transduction mechanisms	PREDICTED: G-type lectin S-receptor-like serine/threonine-protein kinase At4g27290 isoform X1 [Nicotiana tabacum]
gene_67981	2.43639	2.59629	4.14506	4.27034	2.20343	2.98353	9.19375	9.40045	10.108	2.07e-11	1.44092	up	2.3e-09	1.39656	up	Posttranslational modification, protein turnover, chaperones	Molecular Function: glutathione transferase activity (GO:0004364);; Cellular Component: cytoplasm (GO:0005737);; Biological Process: glutathione metabolic process (GO:0006749);;	K00799|1.7e-125|nsy:104212311|K00799 glutathione S-transferase [EC:2.5.1.18] | (RefSeq) probable glutathione S-transferase	Posttranslational modification, protein turnover, chaperones	Glutathione S-transferase, N-terminal domain	Probable glutathione S-transferase parC OS=Nicotiana tabacum OX=4097 GN=PARC PE=2 SV=1	Posttranslational modification, protein turnover, chaperones	PREDICTED: probable glutathione S-transferase [Nicotiana sylvestris]
gene_68210	0	0.160701	0.151236	0.286294	0.390779	0.244996	1.37089	0.977029	0.893415	3.15e-07	1.75182	up	0.000393609	1.3628	up	--	Molecular Function: protein serine/threonine kinase activity (GO:0004674);; Molecular Function: calcium ion binding (GO:0005509);; Molecular Function: ATP binding (GO:0005524);; Cellular Component: plasma membrane (GO:0005886);; Biological Process: protein phosphorylation (GO:0006468);; Biological Process: cell surface receptor signaling pathway (GO:0007166);; Cellular Component: integral compone…	K23544|6.8e-37|brp:103842861|K23544 serine incorporator 1/3 | (RefSeq) serine incorporator 3	--	Wall-associated receptor kinase galacturonan-binding	Wall-associated receptor kinase 2 OS=Arabidopsis thaliana OX=3702 GN=WAK2 PE=1 SV=1	Signal transduction mechanisms	PREDICTED: wall-associated receptor kinase 2-like [Nicotiana tabacum]
gene_68653	0.455438	0.311032	0.435304	0.468745	0.244821	0.504379	0.942674	1.1259	1.07988	2.35e-08	1.19825	up	2.23e-05	1.13881	up	Replication, recombination and repair	Molecular Function: ATP binding (GO:0005524);;	K10706|0.0e+00|vvi:100855072|K10706 senataxin [EC:3.6.4.-] | (RefSeq) uncharacterized LOC100855072	RNA processing and modification	AAA domain	Regulator of nonsense transcripts 1 homolog OS=Arabidopsis thaliana OX=3702 GN=UPF1 PE=1 SV=2	RNA processing and modification	PREDICTED: uncharacterized protein LOC107772650, partial [Nicotiana tabacum]
gene_68735	0.068808	0.332328	0.263719	0.028453	0.499269	0.299382	1.50406	1.36698	1.46105	1.54e-09	1.84693	up	0.00173292	1.4715	up	Carbohydrate transport and metabolism	Cellular Component: integral component of membrane (GO:0016021);; Molecular Function: transmembrane transporter activity (GO:0022857);;	K08150|9.0e-66|sot:102593131|K08150 MFS transporter, SP family, solute carrier family 2 (myo-inositol transporter), member 13 | (RefSeq) inositol transporter 1	General function prediction only	Sugar (and other) transporter	Probable polyol transporter 6 OS=Arabidopsis thaliana OX=3702 GN=PLT6 PE=2 SV=2	General function prediction only	PREDICTED: probable polyol transporter 6 [Nicotiana sylvestris]
gene_68810	1.88241	1.54659	2.40645	1.64993	2.00082	1.67308	3.93421	5.69548	6.27157	1.36e-06	1.20825	up	2.07e-07	1.34625	up	--	--	K15042|8.6e-12|ghi:107886243|K15042 importin subunit alpha-6/7 | (RefSeq) uncharacterized protein LOC107886243	--	C1 domain	Probable nucleoredoxin 1 OS=Arabidopsis thaliana OX=3702 GN=At1g60420 PE=1 SV=1	General function prediction only	PREDICTED: uncharacterized protein LOC107790522 isoform X2 [Nicotiana tabacum]
gene_69183	5.26709	4.15531	6.44947	3.78004	1.75548	2.72898	1.41006	1.20111	1.25022	4.43e-12	-1.69009	down	0.00330595	-1.0047	down	Lipid transport and metabolism;; General function prediction only	Molecular Function: hydrolase activity, acting on ester bonds (GO:0016788);;	K00679|1.4e-46|cic:CICLE_v10027727mg|K00679 phospholipid:diacylglycerol acyltransferase [EC:2.3.1.158] | (RefSeq) hypothetical protein	--	GDSL-like Lipase/Acylhydrolase	GDSL esterase/lipase At1g71691 OS=Arabidopsis thaliana OX=3702 GN=At1g71691 PE=2 SV=1	General function prediction only	GDSL esterase/lipase At1g71691-like [Nicotiana tomentosiformis]
gene_6927	4.14813	1.77312	2.91422	1.75463	2.13737	1.94969	0.605622	0.665265	0.57916	5.78e-10	-1.74134	down	9.46e-10	-1.59246	down	Cell cycle control, cell division, chromosome partitioning;; Inorganic ion transport and metabolism;; Cell wall/membrane/envelope biogenesis	Molecular Function: ferroxidase activity (GO:0004322);; Molecular Function: copper ion binding (GO:0005507);; Cellular Component: plasma membrane (GO:0005886);; Biological Process: iron ion transport (GO:0006826);; Biological Process: iron ion homeostasis (GO:0055072);;	K19791|1.6e-188|lang:109348653|K19791 iron transport multicopper oxidase | (RefSeq) L-ascorbate oxidase homolog	Secondary metabolites biosynthesis, transport and catabolism	Multicopper oxidase	L-ascorbate oxidase homolog OS=Brassica napus OX=3708 GN=Bp10 PE=2 SV=1	Secondary metabolites biosynthesis, transport and catabolism	PREDICTED: L-ascorbate oxidase homolog [Nicotiana tabacum]
gene_70542	3.55025	2.51333	3.41302	1.59397	6.15263	2.24492	1.15617	1.09817	0.768474	3.48e-06	-1.31116	down	0.00239113	-1.34598	down	--	--	--	--	--	--	--	PREDICTED: uncharacterized protein LOC104221202 [Nicotiana sylvestris]
gene_71122	1.23263	0.563925	1.14921	0.345326	0.127998	0.636461	7.4267	3.8809	3.40593	7.82e-08	1.63811	up	5.93e-13	2.64256	up	--	Molecular Function: hydrolase activity, hydrolyzing O-glycosyl compounds (GO:0004553);; Biological Process: carbohydrate metabolic process (GO:0005975);;	K19891|2.3e-55|csat:104789925|K19891 glucan endo-1,3-beta-glucosidase 1/2/3 [EC:3.2.1.39] | (RefSeq) glucan endo-1,3-beta-glucosidase 3-like	--	Glycosyl hydrolases family 17	Glucan endo-1,3-beta-glucosidase, acidic isoform GL161 OS=Nicotiana tabacum OX=4097 PE=2 SV=1	General function prediction only	beta-1,3-glucanase [Nicotiana tabacum]
gene_71126	0.679519	0.456593	0.649625	0	0	0	3.07102	1.33833	1.84875	0.000593083	1.17604	up	5.14e-18	3.64205	up	--	Molecular Function: hydrolase activity, hydrolyzing O-glycosyl compounds (GO:0004553);; Biological Process: carbohydrate metabolic process (GO:0005975);;	K19891|1.7e-55|zju:107429277|K19891 glucan endo-1,3-beta-glucosidase 1/2/3 [EC:3.2.1.39] | (RefSeq) glucan endo-1,3-beta-glucosidase 3 isoform X1	--	Glycosyl hydrolases family 17	Glucan endo-1,3-beta-glucosidase, acidic isoform GI9 OS=Nicotiana tabacum OX=4097 GN=PR2 PE=1 SV=1	General function prediction only	PR2 [Nicotiana tabacum]
gene_71127	0.871938	0.11106	0.190074	0.128807	0.31342	0.067242	6.79326	3.74868	4.67261	6.84e-12	2.19166	up	3.21e-22	3.51139	up	--	Molecular Function: hydrolase activity, hydrolyzing O-glycosyl compounds (GO:0004553);; Biological Process: carbohydrate metabolic process (GO:0005975);;	K19891|6.3e-40|vra:106769555|K19891 glucan endo-1,3-beta-glucosidase 1/2/3 [EC:3.2.1.39] | (RefSeq) glucan endo-1,3-beta-glucosidase 1	--	Glycosyl hydrolases family 17	Glucan endo-1,3-beta-glucosidase, acidic isoform GI9 OS=Nicotiana tabacum OX=4097 GN=PR2 PE=1 SV=1	General function prediction only	PREDICTED: glucan endo-1,3-beta-glucosidase, acidic isoform GI9-like [Nicotiana sylvestris]
gene_71489	0.693938	1.92663	1.86373	1.19281	2.08102	1.70537	3.78506	3.48099	4.83798	0.000168739	1.12157	up	0.000296309	1.04577	up	Secondary metabolites biosynthesis, transport and catabolism	Biological Process: lipid metabolic process (GO:0006629);; Molecular Function: fatty-acyl-CoA reductase (alcohol-forming) activity (GO:0080019);;	K13356|8.1e-224|nsy:104230574|K13356 alcohol-forming fatty acyl-CoA reductase [EC:1.2.1.84] | (RefSeq) alcohol-forming fatty acyl-CoA reductase-like	Lipid transport and metabolism	Male sterility protein	Alcohol-forming fatty acyl-CoA reductase OS=Simmondsia chinensis OX=3999 PE=1 SV=1	Lipid transport and metabolism	PREDICTED: alcohol-forming fatty acyl-CoA reductase-like [Nicotiana sylvestris]
gene_71516	3.32935	4.94882	5.14998	2.2801	1.25474	2.7147	11.4506	10.2184	9.05223	3.02e-07	1.06986	up	1.62e-15	2.00869	up	Coenzyme transport and metabolism;; General function prediction only	Molecular Function: hydrolase activity (GO:0016787);;	K08726|2.4e-64|sbi:8071538|K08726 soluble epoxide hydrolase / lipid-phosphate phosphatase [EC:3.3.2.10 3.1.3.76] | (RefSeq) uncharacterized protein LOC8071538	Lipid transport and metabolism	alpha/beta hydrolase fold	Strigolactone esterase D14 OS=Arabidopsis thaliana OX=3702 GN=D14 PE=1 SV=1	Lipid transport and metabolism	bifunctional epoxide hydrolase 2-like [Nicotiana tabacum]
gene_72150	11.2474	20.808	14.6221	16.7233	20.3554	19.1408	36.9173	48.5804	56.0668	1.32e-11	1.41974	up	5.72e-09	1.16176	up	--	--	--	--	--	--	Posttranslational modification, protein turnover, chaperones	hypothetical protein VIGAN_05131200 [Vigna angularis var. angularis]
gene_72337	0.567777	0.836704	0.481924	0.383702	0.228297	0.545399	1.70593	1.38502	1.91683	0.000127363	1.11054	up	1.32e-07	1.70452	up	--	Molecular Function: protein dimerization activity (GO:0046983);;	K20558|7.6e-27|nnu:104603965|K20558 transcription factor SPEECHLESS | (RefSeq) transcription factor SPEECHLESS-like	--	Helix-loop-helix DNA-binding domain	Transcription factor bHLH96 OS=Arabidopsis thaliana OX=3702 GN=BHLH96 PE=1 SV=1	Transcription	PREDICTED: transcription factor bHLH96-like [Nicotiana tabacum]
gene_72456	0.088248	0.184152	0.153211	0.127032	0.002824	0.068404	1.13838	0.571853	0.675792	3.24e-06	1.53205	up	1.59e-07	2.22307	up	Signal transduction mechanisms	Molecular Function: protein kinase activity (GO:0004672);; Molecular Function: ATP binding (GO:0005524);; Cellular Component: plasma membrane (GO:0005886);; Biological Process: hormone-mediated signaling pathway (GO:0009755);; Cellular Component: integral component of membrane (GO:0016021);;	K13415|2.2e-81|han:110929858|K13415 protein brassinosteroid insensitive 1 [EC:2.7.10.1 2.7.11.1] | (RefSeq) systemin receptor SR160-like	--	Protein kinase domain	MDIS1-interacting receptor like kinase 2 OS=Arabidopsis thaliana OX=3702 GN=MIK2 PE=1 SV=3	Signal transduction mechanisms	MDIS1-interacting receptor like kinase 2-like isoform X1 [Nicotiana tomentosiformis]
gene_72764	4.90754	3.69448	1.71329	3.93694	14.3593	8.15344	1.07245	1.47276	0.774174	0.00064829	-1.14743	down	1.15e-10	-2.40865	down	Signal transduction mechanisms;; Transcription	Biological Process: phosphorelay signal transduction system (GO:0000160);;	K14492|5.8e-101|nta:107759858|K14492 two-component response regulator ARR-A family | (RefSeq) two-component response regulator ARR15-like	Transcription	Response regulator receiver domain	Two-component response regulator ARR6 OS=Arabidopsis thaliana OX=3702 GN=ARR6 PE=1 SV=2	Transcription	two-component response regulator ARR15-like [Nicotiana tomentosiformis]
gene_72784	5.182	3.43499	3.17956	3.54658	19.9144	8.61455	1.66022	1.43833	1.07449	0.000262302	-1.13395	down	0.000934228	-1.62246	down	Amino acid transport and metabolism	Biological Process: polyamine catabolic process (GO:0006598);; Molecular Function: oxidoreductase activity (GO:0016491);; Molecular Function: polyamine oxidase activity (GO:0046592);;	K13366|1.7e-117|nta:107832568|K13366 polyamine oxidase [EC:1.5.3.14 1.5.3.16 1.5.3.-] | (RefSeq) pao; polyamine oxidase 1	Secondary metabolites biosynthesis, transport and catabolism	Flavin containing amine oxidoreductase	Polyamine oxidase 1 OS=Arabidopsis thaliana OX=3702 GN=PAO1 PE=1 SV=1	Secondary metabolites biosynthesis, transport and catabolism	polyamine oxidase 1 [Nicotiana tabacum]
gene_729	5.34765	4.53168	5.33421	6.52993	11.4335	7.05077	2.5639	2.24149	2.04561	1.05e-07	-1.04997	down	2.93e-11	-1.78555	down	Carbohydrate transport and metabolism;; Lipid transport and metabolism	Molecular Function: pectinesterase activity (GO:0030599);; Biological Process: cell wall modification (GO:0042545);; Molecular Function: aspartyl esterase activity (GO:0045330);; Biological Process: pectin catabolic process (GO:0045490);; Molecular Function: pectinesterase inhibitor activity (GO:0046910);;	K01051|0.0e+00|nta:107818643|K01051 pectinesterase [EC:3.1.1.11] | (RefSeq) probable pectinesterase/pectinesterase inhibitor 25	--	Pectinesterase	Probable pectinesterase/pectinesterase inhibitor 25 OS=Arabidopsis thaliana OX=3702 GN=PME25 PE=2 SV=1	Carbohydrate transport and metabolism	PREDICTED: probable pectinesterase/pectinesterase inhibitor 25 [Nicotiana tabacum]
gene_7290	3.68846	4.70376	3.58165	4.28681	5.57341	4.22901	10.4551	15.1103	16.3579	5.05e-17	1.62166	up	2.79e-09	1.36222	up	--	Cellular Component: integral component of membrane (GO:0016021);;	--	--	--	--	Function unknown	PREDICTED: uncharacterized protein LOC107792342 [Nicotiana tabacum]
gene_73283	3.34307	2.83774	4.04117	0.739616	1.01856	2.22391	40.9573	67.1711	73.3508	1.72e-71	3.61794	up	2.54e-54	4.59205	up	--	--	--	--	Sar8.2 family	--	--	uncharacterized protein LOC104086212 [Nicotiana tomentosiformis]
gene_73285	0.882862	1.48289	1.50811	0.611887	0.82892	1.5833	3.20336	3.2582	3.85069	1.34e-07	1.2216	up	5.51e-06	1.44366	up	--	Biological Process: regulation of transcription, DNA-templated (GO:0006355);; Molecular Function: protein dimerization activity (GO:0046983);;	K18878|4.9e-32|cann:107866053|K18878 BHLH transcription factor Upa20 | (RefSeq) Upa20; transcription factor bHLH137-like	--	Helix-loop-helix DNA-binding domain	Transcription factor bHLH62 OS=Arabidopsis thaliana OX=3702 GN=BHLH62 PE=2 SV=1	Transcription	transcription factor bHLH62-like [Nicotiana tomentosiformis]
gene_73469	2.89129	4.26048	3.50953	2.90069	1.24334	2.43727	7.55757	10.536	6.87972	4.2e-06	1.05336	up	2.61e-08	1.60188	up	--	--	--	--	--	--	General function prediction only	PREDICTED: uncharacterized protein LOC104245049 [Nicotiana sylvestris]
gene_73607	60.1583	66.183	91.7817	61.3384	59.4266	54.076	28.5097	26.367	30.0814	1.15e-12	-1.25707	down	3.36e-14	-1.11045	down	--	--	--	--	--	--	Function unknown	PREDICTED: uncharacterized protein LOC104219128 [Nicotiana sylvestris]
gene_73976	72.8723	106.85	93.6432	77.2927	109.296	115.225	317.565	274.055	290.628	9.54e-27	1.58593	up	1.7e-11	1.3571	up	Inorganic ion transport and metabolism	Molecular Function: carbonate dehydratase activity (GO:0004089);; Molecular Function: zinc ion binding (GO:0008270);; Biological Process: cyanate catabolic process (GO:0009440);; Biological Process: carbon utilization (GO:0015976);;	K01673|1.3e-63|nta:107806576|K01673 carbonic anhydrase [EC:4.2.1.1] | (RefSeq) carbonic anhydrase, chloroplastic-like	Inorganic ion transport and metabolism	Carbonic anhydrase	Carbonic anhydrase, chloroplastic OS=Nicotiana tabacum OX=4097 PE=2 SV=1	Inorganic ion transport and metabolism	PREDICTED: carbonic anhydrase, chloroplastic-like, partial [Nicotiana tabacum]
gene_74698	7.09285	9.75183	8.61156	6.33549	5.65759	9.22412	24.92	14.6482	16.2896	5.72e-06	1.00708	up	8.7e-06	1.18894	up	--	--	--	--	--	--	General function prediction only	Extensin-3 [Capsicum annuum]
gene_75323	0.120296	0.45374	0.399295	0.145002	0.502773	0.291141	1.33296	1.01092	1.16412	0.00181435	1.11352	up	0.000766797	1.42696	up	--	--	--	--	--	--	--	--
gene_75373	0.43844	0.374056	0.392137	0.503286	0.325813	0.417603	1.69161	1.19758	1.366	4.2e-09	1.48041	up	3.65e-08	1.49232	up	Signal transduction mechanisms	Molecular Function: peroxidase activity (GO:0004601);; Molecular Function: calcium ion binding (GO:0005509);; Cellular Component: plasma membrane (GO:0005886);; Cellular Component: integral component of membrane (GO:0016021);; Molecular Function: NAD(P)H oxidase activity (GO:0016174);; Biological Process: oxidation-reduction process (GO:0055114);;	K13447|0.0e+00|nta:107827549|K13447 respiratory burst oxidase [EC:1.6.3.- 1.11.1.-] | (RefSeq) respiratory burst oxidase homolog protein D-like	Inorganic ion transport and metabolism;; Secondary metabolites biosynthesis, transport and catabolism	Ferric reductase NAD binding domain	Respiratory burst oxidase homolog protein D OS=Solanum tuberosum OX=4113 GN=RBOHD PE=1 SV=2	Inorganic ion transport and metabolism;; Secondary metabolites biosynthesis, transport and catabolism	PREDICTED: respiratory burst oxidase homolog protein D-like isoform X1 [Nicotiana tabacum]
gene_75692	9.36031	6.47025	4.26422	10.2675	7.09805	9.01149	3.17984	2.25367	2.77235	0.000273657	-1.04736	down	1.56e-14	-1.66092	down	Carbohydrate transport and metabolism	Biological Process: carbohydrate metabolic process (GO:0005975);; Molecular Function: beta-glucosidase activity (GO:0008422);; Biological Process: response to salt stress (GO:0009651);; Biological Process: glucosinolate catabolic process (GO:0019762);;	K01188|7.1e-154|cann:107855205|K01188 beta-glucosidase [EC:3.2.1.21] | (RefSeq) beta-glucosidase 12-like	Carbohydrate transport and metabolism	Glycosyl hydrolase family 1	Furcatin hydrolase OS=Viburnum furcatum OX=237940 PE=1 SV=1	Carbohydrate transport and metabolism	PREDICTED: beta-glucosidase 12-like isoform X2 [Nicotiana sylvestris]
gene_76182	45.6425	29.8834	38.5373	46.9196	77.195	54.2683	20.1627	13.1615	12.0506	2.33e-07	-1.16777	down	1.37e-12	-1.87797	down	--	Molecular Function: ferroxidase activity (GO:0004322);; Molecular Function: copper ion binding (GO:0005507);; Cellular Component: plasma membrane (GO:0005886);; Biological Process: iron ion transport (GO:0006826);; Biological Process: iron ion homeostasis (GO:0055072);;	K19791|5.0e-236|nau:109241745|K19791 iron transport multicopper oxidase | (RefSeq) L-ascorbate oxidase homolog	Secondary metabolites biosynthesis, transport and catabolism	Multicopper oxidase	L-ascorbate oxidase homolog OS=Brassica napus OX=3708 GN=Bp10 PE=2 SV=1	Secondary metabolites biosynthesis, transport and catabolism	PREDICTED: L-ascorbate oxidase homolog [Nicotiana tabacum]
gene_76183	34.9966	21.1	28.922	35.5037	66.3224	37.0576	13.3883	10.5437	8.45323	2.26e-07	-1.2131	down	1.12e-11	-1.95595	down	--	Molecular Function: copper ion binding (GO:0005507);; Molecular Function: oxidoreductase activity (GO:0016491);;	K19791|2.2e-55|nta:107808106|K19791 iron transport multicopper oxidase | (RefSeq) L-ascorbate oxidase homolog	Secondary metabolites biosynthesis, transport and catabolism	Multicopper oxidase	L-ascorbate oxidase homolog OS=Brassica napus OX=3708 GN=Bp10 PE=2 SV=1	Secondary metabolites biosynthesis, transport and catabolism	PREDICTED: L-ascorbate oxidase homolog [Nicotiana sylvestris]
gene_76272	3.41599	4.97934	3.28626	4.69329	4.78346	5.13109	11.4585	9.76146	11.5295	3.78e-12	1.3599	up	5.73e-09	1.02223	up	--	Molecular Function: serine-type carboxypeptidase activity (GO:0004185);; Molecular Function: transferase activity, transferring acyl groups other than amino-acyl groups (GO:0016747);; Biological Process: secondary metabolic process (GO:0019748);;	K16296|2.7e-213|nsy:104216097|K16296 serine carboxypeptidase-like clade I [EC:3.4.16.-] | (RefSeq) LOW QUALITY PROTEIN: serine carboxypeptidase-like 7	Posttranslational modification, protein turnover, chaperones;; Amino acid transport and metabolism	Serine carboxypeptidase	Serine carboxypeptidase-like 18 OS=Arabidopsis thaliana OX=3702 GN=SCPL18 PE=2 SV=2	Posttranslational modification, protein turnover, chaperones	PREDICTED: LOW QUALITY PROTEIN: serine carboxypeptidase-like 7 [Nicotiana sylvestris]
gene_76663	0.777382	1.09653	0.861221	0.821581	1.18057	0.745535	2.50272	2.94276	2.45953	0.00120765	1.0894	up	0.00269724	1.13512	up	Amino acid transport and metabolism	Molecular Function: peptide:proton symporter activity (GO:0015333);; Cellular Component: integral component of membrane (GO:0016021);; Molecular Function: oligopeptide transmembrane transporter activity (GO:0035673);; Molecular Function: peptide transmembrane transporter activity (GO:1904680);;	K14638|3.8e-66|nta:107817552|K14638 solute carrier family 15 (peptide/histidine transporter), member 3/4 | (RefSeq) protein NRT1/ PTR FAMILY 8.1-like	Amino acid transport and metabolism	--	Protein NRT1/ PTR FAMILY 8.2 OS=Arabidopsis thaliana OX=3702 GN=NPF8.2 PE=2 SV=1	Amino acid transport and metabolism	PREDICTED: protein NRT1/ PTR FAMILY 8.1-like [Nicotiana tabacum]
gene_77151	2.67464	3.7446	2.16645	3.20473	3.40991	3.08888	0.558604	0.738392	0.875569	4.7e-10	-1.61348	down	7.37e-19	-2.07722	down	--	--	K19984|1.8e-21|psom:113272286|K19984 exocyst complex component 5 | (RefSeq) uncharacterized protein LOC113272286	Replication, recombination and repair	--	Putative AC transposase OS=Zea mays OX=4577 PE=2 SV=2	Replication, recombination and repair	hypothetical protein FXO38_18112 [Capsicum annuum]
gene_77431	1.11011	1.51873	1.7889	1.55722	2.08828	2.1722	5.12795	5.34783	4.53003	6.96e-12	1.51805	up	1.01e-06	1.16665	up	Carbohydrate transport and metabolism	Molecular Function: sugar:proton symporter activity (GO:0005351);; Cellular Component: integral component of plasma membrane (GO:0005887);; Biological Process: glucose import (GO:0046323);;	K24193|3.6e-219|nsy:104243259|K24193 MFS transporter, SP family, sugar:H+ symporter | (RefSeq) sugar transport protein 14-like	General function prediction only	Sugar (and other) transporter	Sugar transport protein 14 OS=Arabidopsis thaliana OX=3702 GN=STP14 PE=2 SV=2	General function prediction only	PREDICTED: sugar transport protein 14-like [Nicotiana sylvestris]
gene_77501	1.89044	3.12819	5.15486	4.54521	2.31606	2.93682	7.80142	9.25202	9.10209	3.95e-05	1.12097	up	3.5e-07	1.22833	up	Secondary metabolites biosynthesis, transport and catabolism;; Defense mechanisms	Molecular Function: iron ion binding (GO:0005506);; Cellular Component: membrane (GO:0016020);; Molecular Function: oxidoreductase activity, acting on paired donors, with incorporation or reduction of molecular oxygen, NAD(P)H as one donor, and incorporation of one atom of oxygen (GO:0016709);; Molecular Function: heme binding (GO:0020037);;	K21995|3.8e-290|nta:107826868|K21995 cytochrome P450 family 77 subfamily A [EC:1.14.-.-] | (RefSeq) cytochrome P450 77A1-like	Secondary metabolites biosynthesis, transport and catabolism	Cytochrome P450	Cytochrome P450 77A1 (Fragment) OS=Solanum melongena OX=4111 GN=CYP77A1 PE=2 SV=1	Secondary metabolites biosynthesis, transport and catabolism	PREDICTED: cytochrome P450 77A1-like [Nicotiana tabacum]
gene_77776	3.5568	4.57954	5.44881	4.93457	3.73282	2.24915	10.1997	10.7977	10.6855	4.88e-10	1.12269	up	7.97e-07	1.30905	up	Secondary metabolites biosynthesis, transport and catabolism	Molecular Function: diacylglycerol O-acyltransferase activity (GO:0004144);; Cellular Component: plasma membrane (GO:0005886);; Biological Process: triglyceride biosynthetic process (GO:0019432);; Molecular Function: long-chain-alcohol O-fatty-acyltransferase activity (GO:0047196);;	K15406|7.0e-90|csat:104719346|K15406 wax-ester synthase / diacylglycerol O-acyltransferase [EC:2.3.1.75 2.3.1.20] | (RefSeq) O-acyltransferase WSD1	--	WS/DGAT C-terminal domain	O-acyltransferase WSD1 OS=Arabidopsis thaliana OX=3702 GN=WSD1 PE=2 SV=1	Function unknown	PREDICTED: O-acyltransferase WSD1-like isoform X1 [Nicotiana sylvestris]
gene_79028	0.435542	0.625002	0.872601	0.593603	0.586084	0.250602	3.94132	2.97394	2.31092	7.81e-08	1.6224	up	7.77e-09	2.04699	up	--	Molecular Function: chitin binding (GO:0008061);; Biological Process: defense response to bacterium (GO:0042742);; Biological Process: defense response to fungus (GO:0050832);;	K20547|8.0e-16|adu:107477929|K20547 basic endochitinase B [EC:3.2.1.14] | (RefSeq) endochitinase isoform X1	General function prediction only	Barwin family	Wound-induced protein WIN2 OS=Solanum tuberosum OX=4113 GN=WIN2 PE=2 SV=1	General function prediction only	PREDICTED: wound-induced protein WIN1-like [Nicotiana tabacum]
gene_79071	0.748596	1.63041	1.1115	1.11368	1.32208	1.19051	1.63867	3.78346	4.73491	0.00120765	1.08769	up	0.00223404	1.13963	up	--	--	--	--	--	--	Function unknown	PREDICTED: uncharacterized protein LOC107768428 [Nicotiana tabacum]
gene_79812	4.03145	4.29095	4.20618	4.87474	2.66658	5.50404	11.5203	9.8453	12.1163	4.4e-17	1.30242	up	5.69e-06	1.14711	up	Carbohydrate transport and metabolism	Biological Process: polysaccharide catabolic process (GO:0000272);; Molecular Function: beta-amylase activity (GO:0016161);; Molecular Function: amylopectin maltohydrolase activity (GO:0102229);;	K01177|2.5e-186|nto:104093749|K01177 beta-amylase [EC:3.2.1.2] | (RefSeq) beta-amylase 3, chloroplastic-like isoform X1	--	Glycosyl hydrolase family 14	Beta-amylase 3, chloroplastic OS=Arabidopsis thaliana OX=3702 GN=BAM3 PE=1 SV=3	Carbohydrate transport and metabolism	beta-amylase 3, chloroplastic-like [Nicotiana tomentosiformis]
gene_79921	0.876692	2.17137	1.7493	1.41788	1.007	1.5235	4.86421	6.43602	6.00863	6.05e-10	1.5454	up	4.89e-20	1.90408	up	Carbohydrate transport and metabolism	Biological Process: polysaccharide catabolic process (GO:0000272);; Molecular Function: beta-amylase activity (GO:0016161);; Molecular Function: amylopectin maltohydrolase activity (GO:0102229);;	K01177|0.0e+00|nta:107813561|K01177 beta-amylase [EC:3.2.1.2] | (RefSeq) beta-amylase 3, chloroplastic-like	--	Glycosyl hydrolase family 14	Beta-amylase 3, chloroplastic OS=Arabidopsis thaliana OX=3702 GN=BAM3 PE=1 SV=3	Carbohydrate transport and metabolism	PREDICTED: beta-amylase 3, chloroplastic-like [Nicotiana tabacum]
gene_81211	5.24651	9.01561	6.90959	6.38842	12.2619	6.67585	21.4264	16.7226	23.0353	2.46e-11	1.36813	up	0.00083292	1.02468	up	--	Molecular Function: DNA binding (GO:0003677);; Cellular Component: nucleus (GO:0005634);; Biological Process: regulation of transcription, DNA-templated (GO:0006355);;	K00521|3.7e-31|cmos:111447866|K00521 ferric-chelate reductase [EC:1.16.1.7] | (RefSeq) ferric reduction oxidase 7, chloroplastic-like	--	No apical meristem (NAM) protein	NAC domain-containing protein 83 OS=Arabidopsis thaliana OX=3702 GN=NAC083 PE=1 SV=1	Transcription	PREDICTED: NAC domain-containing protein 83-like [Nicotiana tabacum]
gene_81524	2.7774	1.91093	1.98396	2.3833	1.83268	2.18899	0.942468	1.00105	0.779505	0.00038275	-1.03678	down	1.81e-05	-1.19588	down	--	Molecular Function: DNA binding (GO:0003677);; Cellular Component: nucleus (GO:0005634);; Cellular Component: host cell nucleus (GO:0042025);; Molecular Function: metal ion binding (GO:0046872);;	K13415|7.9e-19|mdm:103413440|K13415 protein brassinosteroid insensitive 1 [EC:2.7.10.1 2.7.11.1] | (RefSeq) uncharacterized protein LOC103413440 isoform X1	--	SBP domain	Squamosa promoter-binding-like protein 9 OS=Arabidopsis thaliana OX=3702 GN=SPL9 PE=2 SV=2	Transcription	PREDICTED: squamosa promoter-binding-like protein 9 [Nicotiana tabacum]
gene_81711	3.4848	7.51547	5.91193	3.68482	3.87638	4.52353	9.93499	12.5939	17.1683	4.69e-05	1.04483	up	3.74e-12	1.51681	up	Signal transduction mechanisms	Molecular Function: protein kinase activity (GO:0004672);; Molecular Function: ATP binding (GO:0005524);; Cellular Component: integral component of membrane (GO:0016021);;	K20718|1.4e-37|gmx:100811653|K20718 LRR receptor-like serine/threonine-protein kinase ERECTA [EC:2.7.11.1] | (RefSeq) LRR receptor-like serine/threonine-protein kinase ERL1 isoform X1	--	Leucine rich repeat	Probable LRR receptor-like serine/threonine-protein kinase At2g16250 OS=Arabidopsis thaliana OX=3702 GN=At2g16250 PE=1 SV=1	Signal transduction mechanisms	PREDICTED: probable LRR receptor-like serine/threonine-protein kinase At2g16250 isoform X1 [Nicotiana tabacum]
gene_81862	1.34061	2.20587	2.09421	1.57462	1.67137	1.58259	6.50781	4.66406	3.71937	1.14e-05	1.14252	up	3.69e-07	1.34825	up	Lipid transport and metabolism;; Secondary metabolites biosynthesis, transport and catabolism	Biological Process: fatty acid metabolic process (GO:0006631);; Molecular Function: medium-chain fatty acid-CoA ligase activity (GO:0031956);;	K22133|2.9e-260|nsy:104218827|K22133 oxalate---CoA ligase [EC:6.2.1.8] | (RefSeq) LOW QUALITY PROTEIN: 4-coumarate--CoA ligase-like 10	Lipid transport and metabolism	AMP-binding enzyme	Oxalate--CoA ligase OS=Arabidopsis thaliana OX=3702 GN=AAE3 PE=1 SV=1	Lipid transport and metabolism	PREDICTED: oxalate--CoA ligase-like [Nicotiana tabacum]
gene_82895	5.50061	13.4356	9.22614	6.46875	9.13998	8.61706	21.0075	24.432	23.909	5.7e-06	1.11676	up	8.46e-12	1.33774	up	--	Molecular Function: DNA binding (GO:0003677);; Cellular Component: nucleus (GO:0005634);;	K08869|1.1e-27|cre:CHLREDRAFT_165812|K08869 aarF domain-containing kinase | (RefSeq) predicted protein	Posttranslational modification, protein turnover, chaperones	Myb-like DNA-binding domain	Transcription factor DIVARICATA OS=Antirrhinum majus OX=4151 GN=DIVARICATA PE=2 SV=1	Transcription	transcription factor DIVARICATA-like [Nicotiana tomentosiformis]
gene_83173	0.718588	0.46096	0.561549	0.345984	0.861297	0.925208	4.08044	2.55779	3.9701	1.07e-10	1.87109	up	1.7e-06	1.72562	up	--	Molecular Function: S-adenosyl-L-methionine transmembrane transporter activity (GO:0000095);; Molecular Function: ATP transmembrane transporter activity (GO:0005347);; Cellular Component: mitochondrial inner membrane (GO:0005743);; Cellular Component: chloroplast envelope (GO:0009941);; Cellular Component: integral component of membrane (GO:0016021);;	K15111|4.9e-171|nta:107787574|K15111 solute carrier family 25 (mitochondrial S-adenosylmethionine transporter), member 26 | (RefSeq) probable S-adenosylmethionine carrier 2, chloroplastic	Energy production and conversion	Mitochondrial carrier protein	Probable S-adenosylmethionine carrier 2, chloroplastic OS=Arabidopsis thaliana OX=3702 GN=SAMC2 PE=2 SV=1	Energy production and conversion	PREDICTED: probable S-adenosylmethionine carrier 2, chloroplastic [Nicotiana tabacum]
gene_83525	1.05142	1.17135	1.31198	1.41684	0.560875	0.978468	0.348589	0.630711	0.41981	4.91e-07	-1.19176	down	0.00149368	-1.05989	down	--	--	--	--	--	--	--	--
gene_83543	22.2354	10.6187	8.73162	18.5888	69.7204	40.5913	3.93999	2.95725	1.89783	4.4e-08	-1.64617	down	8.37e-08	-2.39319	down	--	Molecular Function: protein dimerization activity (GO:0046983);;	K13422|2.9e-12|ppp:112288376|K13422 transcription factor MYC2 | (RefSeq) transcription factor MYC3-like isoform X1	--	Helix-loop-helix DNA-binding domain	Transcription factor bHLH35 OS=Arabidopsis thaliana OX=3702 GN=BHLH35 PE=2 SV=1	Transcription	transcription factor bHLH35-like isoform X1 [Nicotiana tomentosiformis]
gene_84198	0.247783	0.29845	0.253604	0.16327	0.089816	0.162311	0.924252	1.02558	0.985588	0.000209091	1.24334	up	1.18e-07	2.03077	up	--	Molecular Function: hydrolase activity, hydrolyzing O-glycosyl compounds (GO:0004553);; Biological Process: carbohydrate metabolic process (GO:0005975);; Cellular Component: anchored component of plasma membrane (GO:0046658);;	K19891|9.1e-55|eus:EUTSA_v10004013mg|K19891 glucan endo-1,3-beta-glucosidase 1/2/3 [EC:3.2.1.39] | (RefSeq) hypothetical protein	--	Glycosyl hydrolases family 17	Glucan endo-1,3-beta-glucosidase, basic vacuolar isoform GLB OS=Nicotiana tabacum OX=4097 PE=2 SV=1	General function prediction only	PREDICTED: glucan endo-1,3-beta-glucosidase, basic vacuolar [Nicotiana tabacum]
gene_84591	5.88477	8.7826	7.86345	3.40528	4.61605	5.28352	48.2074	40.9305	50.7143	3.96e-53	2.44144	up	1.98e-58	3.10462	up	--	Molecular Function: hydrolase activity, hydrolyzing O-glycosyl compounds (GO:0004553);; Biological Process: carbohydrate metabolic process (GO:0005975);;	K01183|1.7e-165|nsy:104236390|K01183 chitinase [EC:3.2.1.14] | (RefSeq) basic endochitinase	Cell wall/membrane/envelope biogenesis	Glycosyl hydrolases family 18	Basic endochitinase OS=Nicotiana tabacum OX=4097 PE=2 SV=1	Carbohydrate transport and metabolism	PREDICTED: basic endochitinase isoform X2 [Nicotiana tabacum]
gene_84653	0.172993	0.441913	0.218999	0.183238	0.186579	0.127956	1.24263	1.40954	1.40787	1.59e-07	1.6146	up	2.24e-13	2.41013	up	--	Biological Process: protein glycosylation (GO:0006486);; Cellular Component: integral component of membrane (GO:0016021);; Molecular Function: transferase activity, transferring glycosyl groups (GO:0016757);;	K18789|2.2e-56|han:110886741|K18789 xylogalacturonan beta-1,3-xylosyltransferase [EC:2.4.2.41] | (RefSeq) LOW QUALITY PROTEIN: probable glycosyltransferase At3g42180	Carbohydrate transport and metabolism;; Cell wall/membrane/envelope biogenesis;; Extracellular structures	Exostosin family	Probable glycosyltransferase At5g03795 OS=Arabidopsis thaliana OX=3702 GN=At5g03795 PE=3 SV=2	Carbohydrate transport and metabolism;; Cell wall/membrane/envelope biogenesis;; Extracellular structures	probable glycosyltransferase At5g03795 [Nicotiana tomentosiformis]
gene_85112	0.344665	0.3594	0.293467	0	0.127961	0.037035	2.2082	2.16584	1.57796	6.31e-10	1.82728	up	1.18e-17	3.32179	up	--	Cellular Component: plasma membrane (GO:0005886);; Biological Process: carbohydrate transport (GO:0008643);; Cellular Component: integral component of membrane (GO:0016021);;	K15382|1.1e-151|nto:104107744|K15382 solute carrier family 50 (sugar transporter) | (RefSeq) bidirectional sugar transporter SWEET11-like	General function prediction only	Sugar efflux transporter for intercellular exchange	Bidirectional sugar transporter SWEET11 OS=Arabidopsis thaliana OX=3702 GN=SWEET11 PE=1 SV=1	General function prediction only	bidirectional sugar transporter SWEET11-like [Nicotiana tomentosiformis]
gene_85542	2.44883	4.80789	5.66425	3.49868	4.45095	4.92169	13.3624	15.8605	16.4542	2.26e-09	1.4752	up	5.1e-12	1.55055	up	--	Cellular Component: plasma membrane (GO:0005886);; Cellular Component: integral component of membrane (GO:0016021);; Molecular Function: 4 iron, 4 sulfur cluster binding (GO:0051539);;	--	--	Domain of unknown function (DUF588)	CASP-like protein PIMP1 OS=Capsicum annuum OX=4072 GN=PIMP1 PE=2 SV=1	Function unknown	PREDICTED: CASP-like protein PIMP1 [Nicotiana sylvestris]
gene_8712	0.087778	0.204512	0.214343	0.362418	0.517187	0.300947	0.75541	0.942567	1.6074	2.03e-09	1.85193	up	0.00234202	1.13201	up	--	Molecular Function: nucleic acid binding (GO:0003676);;	K15255|2.0e-08|nsy:104233212|K15255 ATP-dependent DNA helicase PIF1 [EC:3.6.4.12] | (RefSeq) uncharacterized protein LOC104233212	--	--	--	General function prediction only	PREDICTED: uncharacterized protein LOC104217060 [Nicotiana sylvestris]
gene_8980	0.765315	0.523682	0.995696	0.57603	0.320901	0.908712	4.61728	2.70953	2.95643	6.94e-07	1.53412	up	2.01e-07	1.91177	up	--	Molecular Function: magnesium ion binding (GO:0000287);; Molecular Function: terpene synthase activity (GO:0010333);;	K14182|2.8e-111|spen:107030098|K14182 vetispiradiene synthase [EC:4.2.3.21] | (RefSeq) viridiflorene synthase-like	--	Terpene synthase family, metal binding domain	Vetispiradiene synthase 1 OS=Hyoscyamus muticus OX=35626 PE=1 SV=2	General function prediction only	PREDICTED: vetispiradiene synthase 2-like [Nicotiana tabacum]
gene_9137	1.17903	1.17155	1.72724	1.18119	1.17525	1.21802	4.26081	3.51449	4.06391	3.41e-11	1.36584	up	2.21e-16	1.54345	up		Molecular Function: protein serine/threonine kinase activity (GO:0004674);; Molecular Function: ATP binding (GO:0005524);; Cellular Component: integral component of membrane (GO:0016021);; Molecular Function: carbohydrate binding (GO:0030246);; Biological Process: recognition of pollen (GO:0048544);;	K13416|3.8e-58|bna:106446535|K13416 brassinosteroid insensitive 1-associated receptor kinase 1 [EC:2.7.10.1 2.7.11.1] | (RefSeq) somatic embryogenesis receptor kinase 4-like	--	Protein kinase domain	G-type lectin S-receptor-like serine/threonine-protein kinase RLK1 OS=Arabidopsis thaliana OX=3702 GN=RLK1 PE=2 SV=2	Signal transduction mechanisms	G-type lectin S-receptor-like serine/threonine-protein kinase RLK1 isoform X1 [Nicotiana tomentosiformis]
gene_9143	0.099603	0.167757	0.081479	0.103502	0.404568	0.247188	0.695969	0.839924	0.857576	4.51e-07	1.66594	up	0.00965262	1.15092	up	--	--	--	--	--	--	Function unknown	PREDICTED: uncharacterized protein LOC107806750 isoform X2 [Nicotiana tabacum]
gene_9190	4.50333	7.46552	6.18509	4.68016	5.65189	5.50307	15.2612	15.8236	17.2441	1.69e-13	1.30089	up	3.99e-20	1.4526	up	--	Cellular Component: membrane (GO:0016020);; Cellular Component: integral component of membrane (GO:0016021);; Molecular Function: transmembrane transporter activity (GO:0022857);;	--	--	Nodulin-like	--	General function prediction only	PREDICTED: uncharacterized membrane protein YMR155W-like [Nicotiana tabacum]
gene_9524	0.291042	0.506951	0.478191	0.588698	0.465158	0.445237	1.08195	1.35671	1.06256	1.54e-05	1.17681	up	0.000168581	1.02227	up	Secondary metabolites biosynthesis, transport and catabolism	Molecular Function: methyltransferase activity (GO:0008168);; Biological Process: methylation (GO:0032259);;	K12589|2.4e-14|apro:F751_0365|K12589 exosome complex component RRP42 | (RefSeq) Exosome complex component RRP42	--	Leucine carboxyl methyltransferase	--	Function unknown	PREDICTED: uncharacterized protein LOC104225219 [Nicotiana sylvestris]
