# Supplementary material for: Transcriptome disclosure of hormones inducing stigma exsertion in Nicotiana tabacum by corolla shortening
Source: BMC Genomics. 2024 Mar 28;25:320. doi: 10.1186/s12864-024-10195-4 (PMC10976690; doi:10.1186/s12864-024-10195-4)
Supplement: Supplementary file 3 — Supplementary Material 3 [file 12864_2024_10195_MOESM3_ESM.xlsx]

## Sheet: GO_enrich_Biological_Process_en
Table S3 GO enrichment analysis of the 338 differentially expressed genes
GO_ID	Description	GeneRatio	BgRatio	Rich_factor	pvalue	qvalue
GO:0005975	carbohydrate metabolic process	14/146	667/24477	3.52	4.79456e-05	0.0107499
GO:0048544	recognition of pollen	5/146	103/24477	8.14	0.000385956	0.0343684
GO:0016042	lipid catabolic process	5/146	107/24477	7.83	0.000459859	0.0343684
GO:0009440	cyanate catabolic process	2/146	9/24477	37.26	0.00123764	0.0551551
GO:0051091	positive regulation of sequence-specific DNA binding transcription factor activity	2/146	9/24477	37.26	0.00123764	0.0551551
GO:0015976	carbon utilization	2/146	11/24477	30.48	0.00187608	0.0551551
GO:0046713	borate transport	2/146	11/24477	30.48	0.00187608	0.0551551
GO:0009734	auxin-activated signaling pathway	5/146	148/24477	5.66	0.00196797	0.0551551
GO:0072318	clathrin coat disassembly	2/146	16/24477	20.96	0.00401403	0.0999986
GO:0009641	shade avoidance	1/146	2/24477	83.83	0.0118942	0.250256
GO:0006468	protein phosphorylation	8/146	517/24477	2.59	0.0125614	0.250256
GO:0000272	polysaccharide catabolic process	2/146	30/24477	11.18	0.0137791	0.250256
GO:0019432	triglyceride biosynthetic process	2/146	32/24477	10.48	0.01559	0.250256
GO:0006826	iron ion transport	3/146	90/24477	5.59	0.0167425	0.250256
GO:0055072	iron ion homeostasis	3/146	90/24477	5.59	0.0167425	0.250256
GO:0009664	plant-type cell wall organization	3/146	93/24477	5.41	0.0182572	0.252482
GO:0006898	receptor-mediated endocytosis	2/146	37/24477	9.06	0.0205321	0.252482
GO:0010167	response to nitrate	2/146	38/24477	8.82	0.0215891	0.252482
GO:0008643	carbohydrate transport	3/146	100/24477	5.03	0.0220787	0.252482
GO:0003333	amino acid transmembrane transport	3/146	102/24477	4.93	0.0232447	0.252482
GO:0034553	mitochondrial respiratory chain complex II assembly	1/146	4/24477	41.91	0.0236479	0.252482
GO:0042545	cell wall modification	3/146	109/24477	4.61	0.0275844	0.281123
GO:0019762	glucosinolate catabolic process	1/146	5/24477	33.53	0.0294726	0.287308
GO:0055085	transmembrane transport	5/146	301/24477	2.78	0.0346288	0.323506
GO:0072583	clathrin-dependent endocytosis	2/146	52/24477	6.45	0.038584	0.337769
GO:0007166	cell surface receptor signaling pathway	2/146	53/24477	6.33	0.0399435	0.337769
GO:0019284	L-methionine salvage from S-adenosylmethionine	1/146	7/24477	23.95	0.0410187	0.337769
GO:0009755	hormone-mediated signaling pathway	3/146	129/24477	3.9	0.0421815	0.337769
GO:0050832	defense response to fungus	2/146	56/24477	5.99	0.044129	0.338055
GO:0002184	cytoplasmic translational termination	1/146	8/24477	20.96	0.0467404	0.338055
GO:0060261	positive regulation of transcription initiation from RNA polymerase II promoter	1/146	8/24477	20.96	0.0467404	0.338055
GO:0009627	systemic acquired resistance	1/146	9/24477	18.63	0.0524283	0.36148
GO:0030071	regulation of mitotic metaphase/anaphase transition	1/146	10/24477	16.77	0.0580824	0.36148
GO:0035305	negative regulation of dephosphorylation	1/146	10/24477	16.77	0.0580824	0.36148
GO:0045490	pectin catabolic process	3/146	150/24477	3.35	0.0608907	0.36148
GO:0002758	innate immune response-activating signal transduction	1/146	11/24477	15.24	0.063703	0.36148
GO:0006013	mannose metabolic process	1/146	11/24477	15.24	0.063703	0.36148
GO:0019509	L-methionine salvage from methylthioadenosine	1/146	11/24477	15.24	0.063703	0.36148
GO:0010923	negative regulation of phosphatase activity	1/146	12/24477	13.97	0.0692903	0.36148
GO:0048511	rhythmic process	1/146	12/24477	13.97	0.0692903	0.36148
GO:0032515	negative regulation of phosphoprotein phosphatase activity	1/146	13/24477	12.9	0.0748445	0.36148
GO:0010921	regulation of phosphatase activity	1/146	14/24477	11.98	0.0803658	0.36148
GO:0045487	gibberellin catabolic process	1/146	14/24477	11.98	0.0803658	0.36148
GO:0071215	cellular response to abscisic acid stimulus	1/146	14/24477	11.98	0.0803658	0.36148
GO:0006749	glutathione metabolic process	2/146	80/24477	4.19	0.0826431	0.36148
GO:0010563	negative regulation of phosphorus metabolic process	1/146	15/24477	11.18	0.0858544	0.36148
GO:0045936	negative regulation of phosphate metabolic process	1/146	15/24477	11.18	0.0858544	0.36148
GO:0097306	cellular response to alcohol	1/146	15/24477	11.18	0.0858544	0.36148
GO:0050790	regulation of catalytic activity	2/146	84/24477	3.99	0.0898008	0.36148
GO:0031400	negative regulation of protein modification process	1/146	16/24477	10.48	0.0913104	0.36148
GO:0042126	nitrate metabolic process	1/146	16/24477	10.48	0.0913104	0.36148
GO:0046148	pigment biosynthetic process	1/146	16/24477	10.48	0.0913104	0.36148
GO:0051346	negative regulation of hydrolase activity	1/146	16/24477	10.48	0.0913104	0.36148
GO:0071941	nitrogen cycle metabolic process	1/146	16/24477	10.48	0.0913104	0.36148
GO:2000032	regulation of secondary shoot formation	1/146	16/24477	10.48	0.0913104	0.36148
GO:2001057	reactive nitrogen species metabolic process	1/146	16/24477	10.48	0.0913104	0.36148
GO:0042742	defense response to bacterium	2/146	86/24477	3.9	0.0934462	0.36148
GO:0006694	steroid biosynthetic process	1/146	17/24477	9.86	0.0967341	0.36148
GO:0009629	response to gravity	1/146	17/24477	9.86	0.0967341	0.36148
GO:0035308	negative regulation of protein dephosphorylation	1/146	17/24477	9.86	0.0967341	0.36148
GO:0051172	negative regulation of nitrogen compound metabolic process	2/146	91/24477	3.68	0.102742	0.377636
GO:0006598	polyamine catabolic process	1/146	20/24477	8.38	0.112813	0.389066
GO:0010143	cutin biosynthetic process	1/146	20/24477	8.38	0.112813	0.389066
GO:0035303	regulation of dephosphorylation	1/146	20/24477	8.38	0.112813	0.389066
GO:0042128	nitrate assimilation	1/146	22/24477	7.62	0.123374	0.389066
GO:0044092	negative regulation of molecular function	1/146	22/24477	7.62	0.123374	0.389066
GO:0000266	mitochondrial fission	1/146	23/24477	7.29	0.128608	0.389066
GO:0009606	tropism	1/146	23/24477	7.29	0.128608	0.389066
GO:0031324	negative regulation of cellular metabolic process	2/146	106/24477	3.16	0.131991	0.389066
GO:0009691	cytokinin biosynthetic process	1/146	24/24477	6.99	0.13381	0.389066
GO:0032269	negative regulation of cellular protein metabolic process	1/146	24/24477	6.99	0.13381	0.389066
GO:0051248	negative regulation of protein metabolic process	1/146	24/24477	6.99	0.13381	0.389066
GO:0006857	oligopeptide transport	1/146	25/24477	6.71	0.138982	0.389066
GO:0006865	amino acid transport	1/146	25/24477	6.71	0.138982	0.389066
GO:0010118	stomatal movement	1/146	25/24477	6.71	0.138982	0.389066
GO:0019748	secondary metabolic process	1/146	25/24477	6.71	0.138982	0.389066
GO:0035304	regulation of protein dephosphorylation	1/146	25/24477	6.71	0.138982	0.389066
GO:0043666	regulation of phosphoprotein phosphatase activity	1/146	25/24477	6.71	0.138982	0.389066
GO:0071396	cellular response to lipid	1/146	25/24477	6.71	0.138982	0.389066
GO:0009737	response to abscisic acid	2/146	111/24477	3.02	0.142125	0.389066
GO:0005985	sucrose metabolic process	1/146	26/24477	6.45	0.144123	0.389066
GO:0043086	negative regulation of catalytic activity	1/146	26/24477	6.45	0.144123	0.389066
GO:0009082	branched-chain amino acid biosynthetic process	1/146	27/24477	6.21	0.149233	0.389066
GO:0015743	malate transport	1/146	27/24477	6.21	0.149233	0.389066
GO:0045229	external encapsulating structure organization	1/146	27/24477	6.21	0.149233	0.389066
GO:0097435	supramolecular fiber organization	1/146	27/24477	6.21	0.149233	0.389066
GO:0016102	diterpenoid biosynthetic process	1/146	29/24477	5.78	0.159364	0.406035
GO:0071669	plant-type cell wall organization or biogenesis	1/146	29/24477	5.78	0.159364	0.406035
GO:0071577	zinc II ion transmembrane transport	1/146	30/24477	5.59	0.164384	0.414119
GO:0006629	lipid metabolic process	3/146	239/24477	2.1	0.171596	0.423089
GO:0009630	gravitropism	1/146	32/24477	5.24	0.174335	0.423089
GO:0010268	brassinosteroid homeostasis	1/146	32/24477	5.24	0.174335	0.423089
GO:0016132	brassinosteroid biosynthetic process	1/146	33/24477	5.08	0.179266	0.423089
GO:0019220	regulation of phosphate metabolic process	1/146	33/24477	5.08	0.179266	0.423089
GO:0051174	regulation of phosphorus metabolic process	1/146	33/24477	5.08	0.179266	0.423089
GO:0043622	cortical microtubule organization	1/146	34/24477	4.93	0.184169	0.430131
GO:0009395	phospholipid catabolic process	1/146	35/24477	4.79	0.189042	0.430408
GO:0017148	negative regulation of translation	1/146	35/24477	4.79	0.189042	0.430408
GO:0007623	circadian rhythm	1/146	36/24477	4.66	0.193886	0.430408
GO:0031145	anaphase-promoting complex-dependent catabolic process	1/146	36/24477	4.66	0.193886	0.430408
GO:0061408	positive regulation of transcription from RNA polymerase II promoter in response to heat stress	1/146	36/24477	4.66	0.193886	0.430408
GO:0006355	regulation of transcription, DNA-templated	11/146	1375/24477	1.34	0.198531	0.432533
GO:0030865	cortical cytoskeleton organization	1/146	37/24477	4.53	0.198701	0.432533
GO:0010605	negative regulation of macromolecule metabolic process	2/146	144/24477	2.33	0.212214	0.454777
GO:0031399	regulation of protein modification process	1/146	40/24477	4.19	0.212976	0.454777
GO:0005992	trehalose biosynthetic process	1/146	42/24477	3.99	0.222353	0.470319
GO:0009639	response to red or far red light	1/146	43/24477	3.9	0.226999	0.47566
GO:0071229	cellular response to acid chemical	1/146	44/24477	3.81	0.231618	0.477123
GO:0055114	oxidation-reduction process	3/146	279/24477	1.8	0.232566	0.477123
GO:0006631	fatty acid metabolic process	1/146	45/24477	3.73	0.23621	0.477123
GO:0043618	regulation of transcription from RNA polymerase II promoter in response to stress	1/146	45/24477	3.73	0.23621	0.477123
GO:0071554	cell wall organization or biogenesis	1/146	47/24477	3.57	0.245311	0.490527
GO:0009892	negative regulation of metabolic process	2/146	161/24477	2.08	0.249549	0.490527
GO:0034605	cellular response to heat	1/146	48/24477	3.49	0.249821	0.490527
GO:0009628	response to abiotic stimulus	3/146	291/24477	1.73	0.251597	0.490527
GO:0006082	organic acid metabolic process	1/146	53/24477	3.16	0.271974	0.516775
GO:0043436	oxoacid metabolic process	1/146	53/24477	3.16	0.271974	0.516775
GO:0051336	regulation of hydrolase activity	1/146	53/24477	3.16	0.271974	0.516775
GO:0009738	abscisic acid-activated signaling pathway	1/146	54/24477	3.1	0.276326	0.519425
GO:0031122	cytoplasmic microtubule organization	1/146	56/24477	2.99	0.284952	0.519425
GO:1902679	negative regulation of RNA biosynthetic process	1/146	56/24477	2.99	0.284952	0.519425
GO:1903507	negative regulation of nucleic acid-templated transcription	1/146	56/24477	2.99	0.284952	0.519425
GO:2000113	negative regulation of cellular macromolecule biosynthetic process	1/146	56/24477	2.99	0.284952	0.519425
GO:1901701	cellular response to oxygen-containing compound	1/146	57/24477	2.94	0.289227	0.522966
GO:0032268	regulation of cellular protein metabolic process	1/146	59/24477	2.84	0.297701	0.529861
GO:0048285	organelle fission	1/146	60/24477	2.79	0.3019	0.529861
GO:0051253	negative regulation of RNA metabolic process	1/146	60/24477	2.79	0.3019	0.529861
GO:0001101	response to acid chemical	2/146	185/24477	1.81	0.302494	0.529861
GO:0009416	response to light stimulus	2/146	187/24477	1.79	0.306889	0.533393
GO:0010558	negative regulation of macromolecule biosynthetic process	1/146	63/24477	2.66	0.314349	0.542156
GO:0016125	sterol metabolic process	1/146	66/24477	2.54	0.326577	0.550541
GO:0045934	negative regulation of nucleobase-containing compound metabolic process	1/146	66/24477	2.54	0.326577	0.550541
GO:0046323	glucose import	1/146	66/24477	2.54	0.326577	0.550541
GO:0048831	regulation of shoot system development	1/146	68/24477	2.47	0.334608	0.556891
GO:0042744	hydrogen peroxide catabolic process	2/146	200/24477	1.68	0.335311	0.556891
GO:0044772	mitotic cell cycle phase transition	1/146	69/24477	2.43	0.338588	0.558199
GO:0009415	response to water	1/146	70/24477	2.4	0.342545	0.558877
GO:0009890	negative regulation of biosynthetic process	1/146	71/24477	2.36	0.346477	0.558877
GO:0031327	negative regulation of cellular biosynthetic process	1/146	71/24477	2.36	0.346477	0.558877
GO:0032870	cellular response to hormone stimulus	1/146	74/24477	2.27	0.358136	0.571542
GO:0000160	phosphorelay signal transduction system	1/146	75/24477	2.24	0.361976	0.571542
GO:0007010	cytoskeleton organization	1/146	75/24477	2.24	0.361976	0.571542
GO:0071495	cellular response to endogenous stimulus	1/146	76/24477	2.21	0.365794	0.57353
GO:0008610	lipid biosynthetic process	1/146	78/24477	2.15	0.373361	0.576945
GO:0022622	root system development	1/146	78/24477	2.15	0.373361	0.576945
GO:1901700	response to oxygen-containing compound	2/146	220/24477	1.52	0.37833	0.576945
GO:0006334	nucleosome assembly	1/146	80/24477	2.1	0.380838	0.576945
GO:0051246	regulation of protein metabolic process	1/146	80/24477	2.1	0.380838	0.576945
GO:0000079	regulation of cyclin-dependent protein serine/threonine kinase activity	1/146	85/24477	1.97	0.399145	0.599345
GO:0033993	response to lipid	1/146	87/24477	1.93	0.406317	0.599345
GO:0051085	chaperone mediated protein folding requiring cofactor	1/146	87/24477	1.93	0.406317	0.599345
GO:1901698	response to nitrogen compound	1/146	87/24477	1.93	0.406317	0.599345
GO:0097305	response to alcohol	1/146	89/24477	1.88	0.413403	0.605813
GO:0009414	response to water deprivation	1/146	90/24477	1.86	0.416915	0.606992
GO:0051171	regulation of nitrogen compound metabolic process	3/146	396/24477	1.27	0.421395	0.609214
GO:0065009	regulation of molecular function	1/146	92/24477	1.82	0.423876	0.609214
GO:0009651	response to salt stress	1/146	95/24477	1.76	0.434163	0.620024
GO:0048364	root development	1/146	97/24477	1.73	0.440919	0.625688
GO:0080090	regulation of primary metabolic process	3/146	418/24477	1.2	0.455921	0.638662
GO:0048523	negative regulation of cellular process	2/146	260/24477	1.29	0.460547	0.638662
GO:0031323	regulation of cellular metabolic process	3/146	421/24477	1.19	0.460565	0.638662
GO:0015074	DNA integration	3/146	423/24477	1.19	0.463652	0.638662
GO:0010629	negative regulation of gene expression	1/146	105/24477	1.6	0.467152	0.638662
GO:0071310	cellular response to organic substance	1/146	105/24477	1.6	0.467152	0.638662
GO:0044281	small molecule metabolic process	1/146	107/24477	1.57	0.473517	0.64344
GO:0009314	response to radiation	1/146	110/24477	1.52	0.482924	0.652269
GO:0060255	regulation of macromolecule metabolic process	3/146	438/24477	1.15	0.486556	0.652748
GO:0006633	fatty acid biosynthetic process	1/146	112/24477	1.5	0.489102	0.652748
GO:0000226	microtubule cytoskeleton organization	1/146	117/24477	1.43	0.504228	0.668953
GO:1903506	regulation of nucleic acid-templated transcription	2/146	286/24477	1.17	0.510526	0.669388
GO:2001141	regulation of RNA biosynthetic process	2/146	286/24477	1.17	0.510526	0.669388
GO:0007017	microtubule-based process	1/146	121/24477	1.39	0.516007	0.672641
GO:0006979	response to oxidative stress	2/146	294/24477	1.14	0.52529	0.680784
GO:0006869	lipid transport	1/146	127/24477	1.32	0.533158	0.687009
GO:0045892	negative regulation of transcription, DNA-templated	1/146	133/24477	1.26	0.549705	0.694199
GO:0019219	regulation of nucleobase-containing compound metabolic process	2/146	308/24477	1.09	0.550404	0.694199
GO:2000112	regulation of cellular macromolecule biosynthetic process	2/146	308/24477	1.09	0.550404	0.694199
GO:0070887	cellular response to chemical stimulus	1/146	134/24477	1.25	0.552405	0.694199
GO:0050896	response to stimulus	4/146	661/24477	1.01	0.55837	0.694199
GO:0019222	regulation of metabolic process	3/146	488/24477	1.03	0.559272	0.694199
GO:0010035	response to inorganic substance	1/146	137/24477	1.22	0.560411	0.694199
GO:0023052	signaling	1/146	139/24477	1.21	0.565669	0.695626
GO:0048519	negative regulation of biological process	2/146	318/24477	1.05	0.567768	0.695626
GO:0010556	regulation of macromolecule biosynthetic process	2/146	320/24477	1.05	0.571183	0.696006
GO:0070647	protein modification by small protein conjugation or removal	1/146	149/24477	1.13	0.591036	0.716305
GO:0045454	cell redox homeostasis	1/146	153/24477	1.1	0.600766	0.724183
GO:0006952	defense response	3/146	528/24477	0.95	0.612828	0.725741
GO:0031326	regulation of cellular biosynthetic process	2/146	347/24477	0.97	0.615378	0.725741
GO:0009889	regulation of biosynthetic process	2/146	348/24477	0.96	0.616946	0.725741
GO:0099402	plant organ development	1/146	160/24477	1.05	0.617243	0.725741
GO:0007018	microtubule-based movement	1/146	161/24477	1.04	0.619541	0.725741
GO:0007154	cell communication	1/146	163/24477	1.03	0.624096	0.725741
GO:0016567	protein ubiquitination	2/146	353/24477	0.95	0.624716	0.725741
GO:0046777	protein autophosphorylation	1/146	165/24477	1.02	0.628597	0.726485
GO:0042221	response to chemical	2/146	359/24477	0.93	0.63388	0.726681
GO:0032446	protein modification by small protein conjugation	1/146	168/24477	1	0.635248	0.726681
GO:0000209	protein polyubiquitination	1/146	172/24477	0.97	0.643933	0.732876
GO:0051252	regulation of RNA metabolic process	2/146	369/24477	0.91	0.648766	0.734648
GO:0006486	protein glycosylation	1/146	176/24477	0.95	0.652412	0.735064
GO:0009719	response to endogenous stimulus	1/146	194/24477	0.86	0.688154	0.771457
GO:0000398	mRNA splicing, via spliceosome	1/146	197/24477	0.85	0.693746	0.773856
GO:0009725	response to hormone	1/146	203/24477	0.83	0.704631	0.778255
GO:0030163	protein catabolic process	1/146	203/24477	0.83	0.704631	0.778255
GO:0051603	proteolysis involved in cellular protein catabolic process	1/146	209/24477	0.8	0.715133	0.785982
GO:0009605	response to external stimulus	1/146	212/24477	0.79	0.720243	0.787737
GO:0036211	protein modification process	1/146	220/24477	0.76	0.733431	0.798267
GO:0006396	RNA processing	1/146	224/24477	0.75	0.739792	0.8013
GO:0006464	cellular protein modification process	1/146	232/24477	0.72	0.752064	0.810676
GO:0006508	proteolysis	1/146	242/24477	0.69	0.766599	0.821467
GO:0010033	response to organic substance	1/146	244/24477	0.69	0.769403	0.821467
GO:0010468	regulation of gene expression	2/146	471/24477	0.71	0.774397	0.822881
GO:0006996	organelle organization	1/146	258/24477	0.65	0.788114	0.832753
GO:0032259	methylation	2/146	490/24477	0.68	0.792956	0.832753
GO:0007275	multicellular organism development	2/146	492/24477	0.68	0.79483	0.832753
GO:0035556	intracellular signal transduction	1/146	283/24477	0.59	0.817854	0.850083
GO:0044267	cellular protein metabolic process	1/146	284/24477	0.59	0.818953	0.850083
GO:0051716	cellular response to stimulus	1/146	295/24477	0.57	0.830618	0.851427
GO:0050794	regulation of cellular process	3/146	753/24477	0.67	0.83067	0.851427
GO:0019538	protein metabolic process	1/146	296/24477	0.57	0.83164	0.851427
GO:0006281	DNA repair	1/146	309/24477	0.54	0.84439	0.859501
GO:0048731	system development	1/146	312/24477	0.54	0.847193	0.859501
GO:0030154	cell differentiation	1/146	318/24477	0.53	0.85265	0.86114
GO:0071555	cell wall organization	1/146	332/24477	0.5	0.864642	0.869335
GO:1901564	organonitrogen compound metabolic process	1/146	341/24477	0.49	0.871834	0.871888
GO:0032502	developmental process	2/146	598/24477	0.56	0.874958	0.871888
GO:0050789	regulation of biological process	3/146	839/24477	0.6	0.880824	0.873849
GO:0016043	cellular component organization	1/146	364/24477	0.46	0.888535	0.877616
GO:0006950	response to stress	1/146	374/24477	0.45	0.895104	0.880227
GO:0065007	biological regulation	3/146	882/24477	0.57	0.900607	0.880396
GO:0071840	cellular component organization or biogenesis	1/146	393/24477	0.43	0.906544	0.880396
GO:0044260	cellular macromolecule metabolic process	1/146	400/24477	0.42	0.910439	0.880396
GO:0007165	signal transduction	1/146	401/24477	0.42	0.910982	0.880396
GO:0032501	multicellular organismal process	1/146	459/24477	0.37	0.937471	0.902107
GO:0006511	ubiquitin-dependent protein catabolic process	1/146	493/24477	0.34	0.949186	0.909032
GO:0048856	anatomical structure development	1/146	505/24477	0.33	0.952777	0.909032
GO:0006807	nitrogen compound metabolic process	2/146	910/24477	0.37	0.974014	0.915016
GO:0043412	macromolecule modification	1/146	630/24477	0.27	0.978039	0.915016
GO:0009987	cellular process	4/146	1480/24477	0.45	0.979218	0.915016
GO:0071704	organic substance metabolic process	2/146	998/24477	0.34	0.983688	0.915016
GO:0044237	cellular metabolic process	2/146	1017/24477	0.33	0.985263	0.915016
GO:0008152	metabolic process	2/146	1080/24477	0.31	0.989504	0.915016
GO:0008150	biological_process	5/146	1926/24477	0.44	0.991405	0.915016
GO:0043170	macromolecule metabolic process	1/146	868/24477	0.19	0.994945	0.915016
GO:0044238	primary metabolic process	1/146	897/24477	0.19	0.995778	0.915016
